# Supplementary material for: Mapping Lexical Dialect Variation in British English Using Twitter
Source: Front Artif Intell. 2019 Jul 12;2:11. doi: 10.3389/frai.2019.00011 (PMC7861259; doi:10.3389/frai.2019.00011)
Supplement: Supplementary file 1 [file Presentation_1.zip]

Archive with 30 entries (23 files):
- FRONTIERS_REPO/
- FRONTIERS_REPO/SHAPE/
- FRONTIERS_REPO/SHAPE/Areas.shx
- __MACOSX/
- __MACOSX/FRONTIERS_REPO/
- __MACOSX/FRONTIERS_REPO/SHAPE/
- __MACOSX/FRONTIERS_REPO/SHAPE/._Areas.shx
- FRONTIERS_REPO/SHAPE/Areas.shp
- __MACOSX/FRONTIERS_REPO/SHAPE/._Areas.shp
- FRONTIERS_REPO/SHAPE/Areas.dbf
- __MACOSX/FRONTIERS_REPO/SHAPE/._Areas.dbf
- FRONTIERS_REPO/SHAPE/Areas.fix
- __MACOSX/FRONTIERS_REPO/SHAPE/._Areas.fix
- FRONTIERS_REPO/SHAPE/Areas.prj
- __MACOSX/FRONTIERS_REPO/SHAPE/._Areas.prj
- FRONTIERS_REPO/.DS_Store
- __MACOSX/FRONTIERS_REPO/._.DS_Store
- FRONTIERS_REPO/Frontiers.Rmd
- __MACOSX/FRONTIERS_REPO/._Frontiers.Rmd
- FRONTIERS_REPO/DATA/
- FRONTIERS_REPO/DATA/TWIT_REG_VAR_PERC.txt
- FRONTIERS_REPO/DATA/TWIT_LM_DATA.txt
- __MACOSX/FRONTIERS_REPO/DATA/
- __MACOSX/FRONTIERS_REPO/DATA/._TWIT_LM_DATA.txt
- FRONTIERS_REPO/DATA/TRUANT_REDO.txt
- __MACOSX/FRONTIERS_REPO/DATA/._TRUANT_REDO.txt
- FRONTIERS_REPO/DATA/BBC_REG_VAR_PERC.txt
- __MACOSX/FRONTIERS_REPO/DATA/._BBC_REG_VAR_PERC.txt
- FRONTIERS_REPO/MAPS.pdf
- __MACOSX/FRONTIERS_REPO/._MAPS.pdf
