# Supplementary material for: Mapping Lexical Dialect Variation in British English Using Twitter
Source: Front Artif Intell. 2019 Jul 12;2:11. doi: 10.3389/frai.2019.00011 (PMC7861259; doi:10.3389/frai.2019.00011)
Supplement: Supplementary file 1 [file Presentation_1.zip › FRONTIERS_REPO/SHAPE/Areas.prj]

GEOGCS["WGS 84", DATUM["World Geodetic System 1984", SPHEROID["WGS 84", 6378137.0, 298.257223563, AUTHORITY["EPSG","7030"]], AUTHORITY["EPSG","6326"]], PRIMEM["Greenwich", 0.0, AUTHORITY["EPSG","8901"]], UNIT["degree", 0.017453292519943295], AXIS["Geodetic longitude", EAST], AXIS["Geodetic latitude", NORTH], AUTHORITY["EPSG","4326"]]
