# Supplementary material for: Mapping Lexical Dialect Variation in British English Using Twitter
Source: Front Artif Intell. 2019 Jul 12;2:11. doi: 10.3389/frai.2019.00011 (PMC7861259; doi:10.3389/frai.2019.00011)
Supplement: Supplementary file 1 [file Presentation_1.zip › FRONTIERS_REPO/Frontiers.Rmd]

---
title: "Mapping Lexical Dialect Variation in British English using Twitter"
author: "Jack Grieve, Chris Montgomery, Andrea Nini, Akira Murakami and Diansheng Guo"
date: "2019-03-16 (Updated 2019-05-19, 2019-06-28)"
output:
  html_document:
    df_print: paged
    number_sections: yes
    theme: paper
    toc: yes
    toc_depth: 4
    toc_float: yes

---

```{r setup, include=FALSE}
knitr::opts_chunk$set(echo = TRUE)
knitr::opts_chunk$set(tidy = TRUE)
knitr::opts_knit$set(root.dir = getwd())
```


# Summary

This markdown presents the R code for the paper "Mapping Lexical Dialect Variation in British English using Twitter" by Jack Grieve, Chris Montgomery, Andrea Nini, Akira Murakami and Diansheng Guo, to be published in the "Computational Sociolinguistics"" Research Topic hosted by Frontiers in AI (https://www.frontiersin.org/research-topics/9580/computational-sociolinguistics). 

The analysis consists of a comparison of 139 maps from the BBC Voices survey with corresponding maps based on a 2 billion word/180 million post corpus of UK geocoded Twitter from 2014 to see to what extent these two data sources for lexical dialectology align. All of the code and results for the paper is included in this markdown, as well as for some additional analyses. The datasets and this markdown are available in the Supplementary Materials published with the paper. 


# Packages

This is the full set of R packages we use. 

```{r libs, message=FALSE, warning=FALSE}
library(Matrix)
library(sp)
library(spdep)
library(maps)
library(maptools)
library(mapproj)
library(ggplot2)
library(plotly)
library(plotrix)
library(rgdal)
library(rgeos)
library(classInt)
library(grDevices)
library(knitr)
library(car)
library(effects)
library(lm.beta)
library(dplyr)
library(lmerTest)
library(sjstats) 
library(tidyverse) 
```

# Data

## Reading in UK Shape File

We read in the UK postal code ESRI shapefile into an R spatial object. The shapefile consists of 5 files (Areas.dbf, Areas.fix, Areas.prj, Areas.shp, Areas.shx). We use postal code areas because that is how the BBC Voices dataset is organised. 
```{r ukshape}
ukmap <- readOGR("./SHAPE","Areas")
```

We then specify the projection and order the dataset by postal code name. 
```{r ukshape2}
projection <- "+proj=longlat +datum=WGS84"
ukmap <- spTransform(ukmap, CRS(projection))
ukmap <- ukmap[order(ukmap$name),]
```

It contains 124 postal code areas.
```{r ukshape3}
nrow(ukmap)
```

Here they are mapped.
```{r map1, echo=TRUE}
par(mar=c(0, 0, 0, 0))
plot(ukmap, xlim=c(-6, -1), ylim=c(50.00,59.4), col="gray99", lwd=.4)
```


## BBC Voices Data

Next, we read in the BBC Voices data, which consists of 139 lexical variants measure across 124 postal code areas. The variants are grouped together into 36 alternations, where the variants in each alternation are broadly synonymous (e.g. couch/sofa/settee). For each variant at each location, we look at the percentage of informants who gave that variant as a response, compared to the other variants of that alternation. We also order the postal code areas based on the UK map.

```{r bbc, echo=TRUE}
bbcdata <- read.table("DATA/BBC_REG_VAR_PERC.txt", header=TRUE, sep=",")
bbcdata <- bbcdata[order(bbcdata$REGION),]
row.names(bbcdata) = row.names(ukmap)

```

In the BBC data there are some NAs, but very few overall (< 0.5%) and and no more than two missing values for any one of the 139 variant.
```{r NA1, echo=TRUE}
sum(is.na(bbcdata))
sum(is.na(bbcdata))/(nrow(bbcdata)*(ncol(bbcdata)-1)) * 100
max(sapply(bbcdata, function(x) sum(is.na(x))))
```

These NAs, however, are isolated in a small number of the 124 postal code areas.
```{r NA2, echo=TRUE}
nacount   <- apply(bbcdata, 1, function(x) sum(is.na(x)))
sum(nacount > 0)
max(apply(bbcdata, 1, function(x) sum(is.na(x))))

```

Since there are so few we assigned the mean percentage of that variant across all locations to those locations.
```{r NA3, echo=TRUE}
for(i in 2:ncol(bbcdata)){
  bbcdata[is.na(bbcdata[,i]), i] <- mean(bbcdata[,i], na.rm = TRUE)
}

```


## Twitter Data

Next, we read in the Twitter dataset, which is set up just like the BBC Voices dataset, except that rather than measure the percentage of informants who provided each variant for each alternation, we measured the percentage of each variant in each postal code area based on their frequencies in that sub-corpus.  

```{r twit1, echo=TRUE}
twitdata <- read.table("DATA/TWIT_REG_VAR_PERC.txt", header=TRUE, sep=",")
twitdata <- twitdata[order(twitdata$REGION),]
row.names(twitdata) = row.names(ukmap)
```

There is no missing data. 
```{r twitmiss, echo=TRUE}
sum(is.na(bbcdata)) 
```


## Spatializing the Datasets

Finally, we turn both the Twitter and BBC Voices datasets into spatial objects based on the UK Map data. Everything is aligned now, including data type, row and column order and number, and row and column names. 
```{r spat, echo=TRUE}
twit <- spCbind(ukmap, twitdata[,c(2:ncol(twitdata))])
bbc <- spCbind(ukmap, bbcdata[,c(2:ncol(bbcdata))])
```

# Mapping the Alternations

We produce choropleth maps for each of the variant forms for each alternation in the dataset to visualize the regional patterns. 

First, we create a mapping function.
```{r mapfunc, echo=TRUE}

mapfunc <- function(varlab, varname, colend, sourcelab){
  breaks<-10
  colfunc <- colorRampPalette(c("white",colend), bias=1)	
  colpal <-colfunc(breaks)
  class <- classIntervals(varlab, breaks, style="quantile",intervalClosure="right")
  colors <- findColours(class, colpal)
  par(mar=c(0, 0, 0, 0))
  plot(ukmap, xlim=c(-6, -1), ylim=c(50.00,59.4),col=colors,lwd=.4)
  text(0.5, 58.6, varname, cex=1.4) 
  gradient.rect(0.20, 55.8, .80, 57.8, 
                col = colpal, gradient = "y", border="black")
  text(.87, 55.84, round(min(class$brks),1),cex=1, pos=4)
  text(.87, 56.80, round(class$brks[breaks/2],1),cex=1, pos=4)
  text(.87, 57.70, paste(round(max(class$brks),1),"%",sep=""),cex=1, pos=4)
  text(0.55,50.15,sourcelab,cex=1.4,col="gray40")
}


```

Then we can map an alternation. For example, here are the maps for sofa/couch/settee in the Twitter data and the BBC Voices data. Overall, they look very similar.
```{r twitmapex, echo=TRUE}


tiff("Fig1.tiff", width=1800, height=2800, res=300)
par(mfrow=c(3,2))
mapfunc(bbc$X33_sofa,"Sofa","#472c7aff", "BBC Voices")
mapfunc(twit$X33_sofa,"Sofa","#472c7aff", "Twitter")
mapfunc(bbc$X33_couch,"Couch","#21918dff", "BBC Voices")
mapfunc(twit$X33_couch,"Couch","#21918dff", "Twitter")
mapfunc(bbc$X33_settee,"Settee","#b0dd31ff", "BBC Voices")
mapfunc(twit$X33_settee,"Settee","#b0dd31ff", "Twitter")
dev.off()

```

![](Fig1.tiff)


# Spatial Analysis

## Spatial Weights Matrix

To compare the maps taking a spatial analysis approach we need to define a spatial weights matrix, which specifies the spatial relationship between every pair of locations. 

First, we find the centroids for each of postal code areas.
```{r centr, echo=TRUE}
centroids<-gCentroid(ukmap, byid=TRUE)
xy <- as.matrix(data.frame(centroids$x, centroids$y))
```

Which we can map. 
```{r centr2, echo=TRUE}
par(mar=c(0, 0, 0, 0))
plot(ukmap, xlim=c(-6, -1), ylim=c(50.00,59.4), col="gray99", lwd=.4)
points(xy,pch="*",col="darkorange1")
```

Were going to focus on the 10 nearest neigbour analysis, but want to look how the definition of the spaital weights matrix affects our results, so for each location, we also find its 2, 5, 10, 20 nearest neighborrs (including the location itself) and then build 4 corresponding spatial weights matrices. 
```{r swm, echo=TRUE}
neighbors <- knn2nb(knearneigh(xy, k=9, longlat=TRUE))
neighbors <- include.self(neighbors)
listws10 <- nb2listw(neighbors)
listws10

neighbors <- knn2nb(knearneigh(xy, k=1, longlat=TRUE))
neighbors <- include.self(neighbors)
listws02 <- nb2listw(neighbors)

neighbors <- knn2nb(knearneigh(xy, k=4, longlat=TRUE))
neighbors <- include.self(neighbors)
listws05 <- nb2listw(neighbors)

neighbors <- knn2nb(knearneigh(xy, k=19, longlat=TRUE))
neighbors <- include.self(neighbors)
listws20 <- nb2listw(neighbors)


```


## Map Comparisons

To compare the similarity of pairs maps we use Lee's L (https://link.springer.com/article/10.1007/s101090100064), a bivariate spatial association measure, essentially a combination of Pearson's r and Moran's I. We run it using all four spatial weights matrices. We also run Pearson's r for comparison. 

                                                                              
```{r comp1, echo=TRUE}

comp <- data.frame()

for (j in c(2:ncol(twit))){
  
	comp[j-1,"NAME"] <- names(twit[j])
	
	measure <- cor.test(bbc[[j]], twit[[j]], use="complete.obs",
	                    method="pearson", alternative="greater")
  comp[j-1,"r"] <- round(measure$estimate,2)
  comp[j-1,"rp"] <- round(measure$p.value,5)
	
	  
	comp[j-1,"L02"] <- round(measure$statistic,2)
	comp[j-1,"L02p"] <- round(measure$p.value,5)
	
	measure <- lee.mc(bbc[[j]], twit[[j]], listws05, nsim=2000)
	comp[j-1,"L05"] <- round(measure$statistic,2)
	comp[j-1,"L05p"] <- round(measure$p.value,5)
	
	measure <- lee.mc(bbc[[j]], twit[[j]], listws10, nsim=2000)
	comp[j-1,"L10"] <- round(measure$statistic,2)
	comp[j-1,"L10p"] <- round(measure$p.value,5)	
	
	measure <- lee.mc(bbc[[j]], twit[[j]], listws20, nsim=2000)
	comp[j-1,"L20"] <- round(measure$statistic,2)
	comp[j-1,"L20p"] <- round(measure$p.value,5)
}

```

Here is the distribution of L for 10 nearest neighbours. The others are very similar.

```{r med, echo=TRUE}
median(comp$L10)
hist(comp$L10, xlab="Lee's L",main="",breaks = "Sturges")
```

We can see that in all cases over 3/4 of the comparison give positive correlations. 


```{r bp, echo=TRUE}
sum(comp$L10 >= 0)
sum(comp$L10 >= 0)/nrow(comp)
sum(comp$L02 >= 0)/nrow(comp)
sum(comp$L05 >= 0)/nrow(comp)
sum(comp$L20 >= 0)/nrow(comp)
sum(comp$r >= 0)/nrow(comp)

```


We can check what percentage are positive signicant at the p < .05 level. In all cases over half (i.e. a majority of comparisons) are significant, far more than what one would expect at chance.

```{r bp3, echo=TRUE}
sum(comp$L10p < 0.05 & comp$L10 >= 0)
sum(comp$L10p < 0.05 & comp$L10 >= 0)/nrow(comp)
sum(comp$L02p < 0.05 & comp$L02 >= 0)/nrow(comp)
sum(comp$L05p < 0.05 & comp$L05 >= 0)/nrow(comp)
sum(comp$L20p < 0.05 & comp$L20 >= 0)/nrow(comp)
sum(comp$rp < 0.05 & comp$r >= 0)/nrow(comp)
```

And we can compare the different correlation coefficients, for the different spatial weights matrices, which shows that the different metrics are pretty similar on the whole. 

```{r cormaps, echo=TRUE}
cor(comp$L10,comp$L02)
cor(comp$L10,comp$L05)
cor(comp$L10,comp$L20)
cor(comp$L10,comp$r)

pairs(~comp$L02+comp$L05+comp$L10+comp$L20+comp$r, pch=".",col="dodgerblue")
```


## Summary
Those are the basic results: overall a majority of the comparisons are significant and positive, across all spatial weights matrices, indicating that there is general alignment across the two sets of the maps. At the same time, it's not like all the median correlation coefficient doesn't seem especially strong.

Here is the complete dataset:

```{r lookup, echo=TRUE}
compsort <- comp[order(comp$NAME,decreasing = FALSE),]
kable(compsort[,c(1,8,9,2,3)])
```


# Interpretation of Results

Now we consider on average how similar these two sets of maps really are. How closely does L reflect the perceptual similarity between maps? What does an average L of .14 look like? What does a significant L look like?


## Map Pair Rankings

One way to approach this question is to look at pairs of maps from across the distribution of correlation coefficients, we can get a better idea about what these values tell us about the similarity of our two sets of maps. So we mapped some pairs of maps at various coefficient levels. 

First, we order the dataset by L so we can see the spread.

```{r lookup2, echo=TRUE}
compsort <- comp[order(comp$L10,decreasing = TRUE),]
kable(compsort[,c(1,8,9,2,3)])
```


Now, we plot variants with a range of positive L values, which suggests that the metric works as intended: there appears to a gradual decrease in the degree of match between the pairs of maps as L falls. Really only the map for "bonkers" at the very bottom shows a real lack of alignment. 

```{r detail1, echo=TRUE}

tiff("Fig2.tiff", width=2000, height=2800, res=180)
par(mfrow=c(4,4))
mapfunc(bbc$X23_granny,"Granny","#440154ff", "BBC Voices")
mapfunc(twit$X23_granny,"Granny\nL = .74","#440154ff", "Twitter")
mapfunc(bbc$X15_skint,"Skint","#472c7aff", "BBC Voices")
mapfunc(twit$X15_skint,"Skint\nL = .64","#472c7aff", "Twitter")
mapfunc(bbc$X08_skive,"Skive","#3b518bff", "BBC Voices")
mapfunc(twit$X08_skive,"Skive\nL = .52","#3b518bff", "Twitter")
mapfunc(bbc$X21_bairn,"Bairn","#2c718eff", "BBC Voices")
mapfunc(twit$X21_bairn,"Bairn\nL = .43","#2c718eff", "Twitter")
mapfunc(bbc$X19_minger,"Minger","#21918dff", "BBC Voices")
mapfunc(twit$X19_minger,"Minger\nL = .36","#21918dff", "Twitter")
mapfunc(bbc$X25_mate,"Mate","#29ae80ff", "BBC Voices")
mapfunc(twit$X25_mate,"Mate\nL = .24","#29ae80ff", "Twitter")
mapfunc(bbc$X28_scally,"Scally", "#61c960ff","BBC Voices")
mapfunc(twit$X28_scally,"Scally\nL = .17","#61c960ff", "Twitter")
mapfunc(bbc$X17_bonkers,"Bonkers","#b0dd31ff","BBC Voices")
mapfunc(twit$X17_bonkers,"Bonkers\nL = .03","#b0dd31ff", "Twitter")
dev.off()


```


![](Fig2.tiff)

Next, we map some pairs that are right around the median L value (L = .14, 10 nearest neighbors) to see what the average map pairs look like. Overall, they all seem fairly similar, generally identifying the same broad underlying patterns. 


```{r detail2, echo=TRUE}


tiff("Fig3.tiff", width=2000, height=2800, res=180)
par(mfrow=c(4,4))
mapfunc(bbc$X09_chuck,"Chuck","#440154ff", "BBC Voices")
mapfunc(twit$X09_chuck,"Chuck\nL = .15","#440154ff", "Twitter")
mapfunc(bbc$X09_lob,"Lob","#472c7aff", "BBC Voices")
mapfunc(twit$X09_lob,"Lob\nL = .15","#472c7aff", "Twitter")
mapfunc(bbc$X21_kid,"Kid","#3b518bff", "BBC Voices")
mapfunc(twit$X21_kid,"Kid\nL = .15","#3b518bff", "Twitter")
mapfunc(bbc$X11_doze,"Doze","#2c718eff", "BBC Voices")
mapfunc(twit$X11_doze,"Doze\nL = .14","#2c718eff", "Twitter")
mapfunc(bbc$X14_left,"Left","#21918dff", "BBC Voices")
mapfunc(twit$X14_left,"Left\nL = .14","#21918dff", "Twitter")
mapfunc(bbc$X30_trews,"Trews","#29ae80ff", "BBC Voices")
mapfunc(twit$X30_trews,"Trews\nL = .14","#29ae80ff", "Twitter")
mapfunc(bbc$X04_sick,"Sick", "#61c960ff","BBC Voices")
mapfunc(twit$X04_sick,"Sick\nL = .13","#61c960ff", "Twitter")
mapfunc(bbc$X30_jeans,"Jeans","#b0dd31ff","BBC Voices")
mapfunc(twit$X30_jeans,"Jeans\nL = .13","#b0dd31ff", "Twitter")
dev.off()


```


![](Fig3.tiff)

Finally, let's map some pairs that are right around the p = .05 threshold to see how similar maps that are significant at this level really are. Once again, they all seem fairly similar, even as we drop a bit below this threshold. 


```{r detail3, echo=TRUE}


tiff("Fig4.tiff", width=2000, height=2800, res=180)
par(mfrow=c(4,4))
mapfunc(bbc$X24_grandpa,"Grandpa","#440154ff", "BBC Voices")
mapfunc(twit$X24_grandpa,"Grandpa\np = .01","#440154ff", "Twitter")
mapfunc(bbc$X25_buddy,"Buddy","#472c7aff", "BBC Voices")
mapfunc(twit$X25_buddy,"Buddy\np = .02","#472c7aff", "Twitter")
mapfunc(bbc$X32_sitting_room,"Sitting Room","#3b518bff", "BBC Voices")
mapfunc(twit$X32_sitting_room,"Sitting Room\np = .03","#3b518bff", "Twitter")
mapfunc(bbc$X20_moody,"Moody","#2c718eff", "BBC Voices")
mapfunc(twit$X20_moody,"Moody\np = .04","#2c718eff", "Twitter")
mapfunc(bbc$X01_sweltered,"Sweltered","#21918dff", "BBC Voices")
mapfunc(twit$X01_sweltered,"Sweltered\np = .06","#21918dff", "Twitter")
mapfunc(bbc$X36_spit,"Spit","#29ae80ff", "BBC Voices")
mapfunc(twit$X36_spit,"Spit\np = .06","#29ae80ff", "Twitter")
mapfunc(bbc$X16_rolling_in_it,"Rolling In It", "#61c960ff","BBC Voices")
mapfunc(twit$X16_rolling_in_it,"Rolling In It\np = .06","#61c960ff", "Twitter 2014")
mapfunc(bbc$X10_thump,"Thump","#b0dd31ff","BBC Voices")
mapfunc(twit$X10_thump,"Thump\np = .09","#b0dd31ff", "Twitter")
dev.off()


```

![](Fig4.tiff)


## Full Map Set 

For the record, here is the complete paired map set ordered by BBC Voices number. These image files are included with the supplementary materials. 

```{r supp, echo=TRUE}


png("Supp01.png", width=2000, height=2800, res=180)
par(mfrow=c(4,4))
mapfunc(bbc$X01_baked,"1 Baked","#440154ff", "BBC Voices")
mapfunc(twit$X01_baked,"1 Baked","#440154ff", "Twitter")
mapfunc(bbc$X01_boiling,"1 Boiling","#472c7aff", "BBC Voices")
mapfunc(twit$X01_boiling,"1 Boiling","#472c7aff", "Twitter")
mapfunc(bbc$X01_hot,"1 Hot","#3b518bff", "BBC Voices")
mapfunc(twit$X01_hot,"1 Hot","#3b518bff", "Twitter")
mapfunc(bbc$X01_roasting,"1 Roasting","#2c718eff", "BBC Voices")
mapfunc(twit$X01_roasting,"1 Roasting","#2c718eff", "Twitter")
mapfunc(bbc$X01_sweating,"1 Sweating","#21918dff", "BBC Voices")
mapfunc(twit$X01_sweating,"1 Sweating","#21918dff", "Twitter")
mapfunc(bbc$X01_sweltered,"1 Sweltered","#29ae80ff", "BBC Voices")
mapfunc(twit$X01_sweltered,"1 Sweltered","#29ae80ff", "Twitter")
mapfunc(bbc$X02_chilly,"2 Chilly", "#61c960ff","BBC Voices")
mapfunc(twit$X02_chilly,"2 Chilly","#61c960ff", "Twitter 2014")
mapfunc(bbc$X02_cold,"2 Cold","#b0dd31ff","BBC Voices")
mapfunc(twit$X02_cold,"2 Cold","#b0dd31ff", "Twitter")
dev.off()


png("Supp02.png", width=2000, height=2800, res=180)
par(mfrow=c(4,4))
mapfunc(bbc$X02_freezing,"2 Freezing","#440154ff", "BBC Voices")
mapfunc(twit$X02_freezing,"2 Freezing","#440154ff", "Twitter")
mapfunc(bbc$X02_nippy,"2 Nippy","#472c7aff", "BBC Voices")
mapfunc(twit$X02_nippy,"2 Nippy","#472c7aff", "Twitter")
mapfunc(bbc$X03_knackered,"3 Knackered","#3b518bff", "BBC Voices")
mapfunc(twit$X03_knackered,"3 Knackered","#3b518bff", "Twitter")
mapfunc(bbc$X03_shattered,"3 Shattered","#2c718eff", "BBC Voices")
mapfunc(twit$X03_shattered,"3 Shattered","#2c718eff", "Twitter")
mapfunc(bbc$X04_ill,"4 Ill","#21918dff", "BBC Voices")
mapfunc(twit$X04_ill,"4 Ill","#21918dff", "Twitter")
mapfunc(bbc$X04_poorly,"4 Poorly","#29ae80ff", "BBC Voices")
mapfunc(twit$X04_poorly,"4 Poorly","#29ae80ff", "Twitter")
mapfunc(bbc$X04_sick,"4 Sick", "#61c960ff","BBC Voices")
mapfunc(twit$X04_sick,"4 Sick","#61c960ff", "Twitter 2014")
mapfunc(bbc$X05_chuffed,"5 Chuffed","#b0dd31ff","BBC Voices")
mapfunc(twit$X05_chuffed,"5 Chuffed","#b0dd31ff", "Twitter")
dev.off()


png("Supp03.png", width=2000, height=2800, res=180)
par(mfrow=c(4,4))
mapfunc(bbc$X05_happy,"5 Happy","#440154ff", "BBC Voices")
mapfunc(twit$X05_happy,"5 Happy","#440154ff", "Twitter")
mapfunc(bbc$X05_made_up,"5 Made up","#472c7aff", "BBC Voices")
mapfunc(twit$X05_made_up,"5 Made up","#472c7aff", "Twitter")
mapfunc(bbc$X06_angry,"6 Angry","#3b518bff", "BBC Voices")
mapfunc(twit$X06_angry,"6 Angry","#3b518bff", "Twitter")
mapfunc(bbc$X06_pissed_off,"6 Pissed off","#2c718eff", "BBC Voices")
mapfunc(twit$X06_pissed_off,"6 Pissed off","#2c718eff", "Twitter")
mapfunc(bbc$X07_lake,"7 Lake","#21918dff", "BBC Voices")
mapfunc(twit$X07_lake,"7 Lake","#21918dff", "Twitter")
mapfunc(bbc$X07_play,"7 Play","#29ae80ff", "BBC Voices")
mapfunc(twit$X07_play,"7 Play","#29ae80ff", "Twitter")
mapfunc(bbc$X08_bunk,"8 Bunk", "#61c960ff","BBC Voices")
mapfunc(twit$X08_bunk,"8 Bunk","#61c960ff", "Twitter 2014")
mapfunc(bbc$X08_play_hookey,"8 Play Hookey","#b0dd31ff","BBC Voices")
mapfunc(twit$X08_play_hookey,"8 Play Hookey","#b0dd31ff", "Twitter")
dev.off()


png("Supp04.png", width=2000, height=2800, res=180)
par(mfrow=c(4,4))
mapfunc(bbc$X08_skip,"8 Skip","#440154ff", "BBC Voices")
mapfunc(twit$X08_skip,"8 Skip","#440154ff", "Twitter")
mapfunc(bbc$X08_skive,"8 Skive","#472c7aff", "BBC Voices")
mapfunc(twit$X08_skive,"8 Skive","#472c7aff", "Twitter")
mapfunc(bbc$X08_wag,"8 Wag","#3b518bff", "BBC Voices")
mapfunc(twit$X08_wag,"8 Wag","#3b518bff", "Twitter")
mapfunc(bbc$X09_chuck,"9 Chuck","#2c718eff", "BBC Voices")
mapfunc(twit$X09_chuck,"9 Chuck","#2c718eff", "Twitter")
mapfunc(bbc$X09_lob,"9 Lob","#21918dff", "BBC Voices")
mapfunc(twit$X09_lob,"9 Lob","#21918dff", "Twitter")
mapfunc(bbc$X10_belt,"10 Belt","#29ae80ff", "BBC Voices")
mapfunc(twit$X10_belt,"10 Belt","#29ae80ff", "Twitter")
mapfunc(bbc$X10_smack,"10 Smack", "#61c960ff","BBC Voices")
mapfunc(twit$X10_smack,"10 Smack","#61c960ff", "Twitter 2014")
mapfunc(bbc$X10_thump,"10 Thump","#b0dd31ff","BBC Voices")
mapfunc(twit$X10_thump,"10 Thump","#b0dd31ff", "Twitter")
dev.off()


png("Supp05.png", width=2000, height=2800, res=180)
par(mfrow=c(4,4))
mapfunc(bbc$X10_wallop,"10 Wallop","#440154ff", "BBC Voices")
mapfunc(twit$X10_wallop,"10 Wallop","#440154ff", "Twitter")
mapfunc(bbc$X10_whack,"10 Whack","#472c7aff", "BBC Voices")
mapfunc(twit$X10_whack,"10 Whack","#472c7aff", "Twitter")
mapfunc(bbc$X11_doze,"11 Doze","#3b518bff", "BBC Voices")
mapfunc(twit$X11_doze,"11 Doze","#3b518bff", "Twitter")
mapfunc(bbc$X11_kip,"11 Kip","#2c718eff", "BBC Voices")
mapfunc(twit$X11_kip,"11 Kip","#2c718eff", "Twitter")
mapfunc(bbc$X11_nap,"11 Nap","#21918dff", "BBC Voices")
mapfunc(twit$X11_nap,"11 Nap","#21918dff", "Twitter")
mapfunc(bbc$X11_sleep,"11 Sleep","#29ae80ff", "BBC Voices")
mapfunc(twit$X11_sleep,"11 Sleep","#29ae80ff", "Twitter")
mapfunc(bbc$X11_snooze,"11 Snooze", "#61c960ff","BBC Voices")
mapfunc(twit$X11_snooze,"11 Snooze","#61c960ff", "Twitter 2014")
mapfunc(bbc$X12_pissed,"12 Pissed","#b0dd31ff","BBC Voices")
mapfunc(twit$X12_pissed,"12 Pissed","#b0dd31ff", "Twitter")
dev.off()


png("Supp06.png", width=2000, height=2800, res=180)
par(mfrow=c(4,4))
mapfunc(bbc$X12_wasted,"12 Wasted","#440154ff", "BBC Voices")
mapfunc(twit$X12_wasted,"12 Wasted","#440154ff", "Twitter")
mapfunc(bbc$X13_bun_in_oven,"13 Bun in\n oven","#472c7aff", "BBC Voices")
mapfunc(twit$X13_bun_in_oven,"13 Bun in\noven","#472c7aff", "Twitter")
mapfunc(bbc$X13_expecting,"13 Expecting","#3b518bff", "BBC Voices")
mapfunc(twit$X13_expecting,"13 Expecting","#3b518bff", "Twitter")
mapfunc(bbc$X13_pregnant,"13 Pregnant","#2c718eff", "BBC Voices")
mapfunc(twit$X13_pregnant,"13 Pregnant","#2c718eff", "Twitter")
mapfunc(bbc$X13_up_the_duff,"13 Up the duff","#21918dff", "BBC Voices")
mapfunc(twit$X13_up_the_duff,"13 Up the duff","#21918dff", "Twitter")
mapfunc(bbc$X14_cack_handed,"14 Cack\nhanded","#29ae80ff", "BBC Voices")
mapfunc(twit$X14_cack_handed,"14 Cack\nhanded","#29ae80ff", "Twitter")
mapfunc(bbc$X14_cag_handed,"14 Cag\nhanded", "#61c960ff","BBC Voices")
mapfunc(twit$X14_cag_handed,"14 Cag\nhanded","#61c960ff", "Twitter 2014")
mapfunc(bbc$X14_left,"13 Left","#b0dd31ff","BBC Voices")
mapfunc(twit$X14_left,"13 Left","#b0dd31ff", "Twitter")
dev.off()


png("Supp07.png", width=2000, height=2800, res=180)
par(mfrow=c(4,4))
mapfunc(bbc$X15_brassic,"15 Brassic","#440154ff", "BBC Voices")
mapfunc(twit$X15_brassic,"15 Brassic","#440154ff", "Twitter")
mapfunc(bbc$X15_broke,"15 Broke","#472c7aff", "BBC Voices")
mapfunc(twit$X15_broke,"15 Broke","#472c7aff", "Twitter")
mapfunc(bbc$X15_poor,"15 Poor","#3b518bff", "BBC Voices")
mapfunc(twit$X15_poor,"15 Poor","#3b518bff", "Twitter")
mapfunc(bbc$X15_skint,"15 Skint","#2c718eff", "BBC Voices")
mapfunc(twit$X15_skint,"15 Skint","#2c718eff", "Twitter")
mapfunc(bbc$X16_loaded,"16 Loaded","#21918dff", "BBC Voices")
mapfunc(twit$X16_loaded,"16 Loaded","#21918dff", "Twitter")
mapfunc(bbc$X16_minted,"16 Minted","#29ae80ff", "BBC Voices")
mapfunc(twit$X16_minted,"16 Minted","#29ae80ff", "Twitter")
mapfunc(bbc$X16_rich,"16 Rich", "#61c960ff","BBC Voices")
mapfunc(twit$X16_rich,"16 Rich","#61c960ff", "Twitter 2014")
mapfunc(bbc$X16_rolling_in_it,"16 Rolling\nin it","#b0dd31ff","BBC Voices")
mapfunc(twit$X16_rolling_in_it,"16 Rolling\nin it","#b0dd31ff", "Twitter")
dev.off()


png("Supp08.png", width=2000, height=2800, res=180)
par(mfrow=c(4,4))
mapfunc(bbc$X16_well_off,"16 Well off","#440154ff", "BBC Voices")
mapfunc(twit$X16_well_off,"16 Well off","#440154ff", "Twitter")
mapfunc(bbc$X17_bonkers,"17 Bonkers","#472c7aff", "BBC Voices")
mapfunc(twit$X17_bonkers,"17 Bonkers","#472c7aff", "Twitter")
mapfunc(bbc$X17_crazy,"17 Crazy","#3b518bff", "BBC Voices")
mapfunc(twit$X17_crazy,"17 Crazy","#3b518bff", "Twitter")
mapfunc(bbc$X17_mad,"17 Mad","#2c718eff", "BBC Voices")
mapfunc(twit$X17_mad,"17 Mad","#2c718eff", "Twitter")
mapfunc(bbc$X17_mental,"17 Mental","#21918dff", "BBC Voices")
mapfunc(twit$X17_mental,"17 Mental","#21918dff", "Twitter")
mapfunc(bbc$X17_nuts,"17 Nuts","#29ae80ff", "BBC Voices")
mapfunc(twit$X17_nuts,"17 Nuts","#29ae80ff", "Twitter")
mapfunc(bbc$X18_fit,"18 Fit", "#61c960ff","BBC Voices")
mapfunc(twit$X18_fit,"18 Fit","#61c960ff", "Twitter 2014")
mapfunc(bbc$X18_gorgeous,"18 Gorgeous","#b0dd31ff","BBC Voices")
mapfunc(twit$X18_gorgeous,"18 Gorgeous","#b0dd31ff", "Twitter")
dev.off()


png("Supp09.png", width=2000, height=2800, res=180)
par(mfrow=c(4,4))
mapfunc(bbc$X18_hot,"18 Hot","#440154ff", "BBC Voices")
mapfunc(twit$X18_hot,"18 Hot","#440154ff", "Twitter")
mapfunc(bbc$X18_pretty,"18 Pretty","#472c7aff", "BBC Voices")
mapfunc(twit$X18_pretty,"18 Pretty","#472c7aff", "Twitter")
mapfunc(bbc$X19_minger,"19 Minger","#3b518bff", "BBC Voices")
mapfunc(twit$X19_minger,"19 Minger","#3b518bff", "Twitter")
mapfunc(bbc$X19_ugly,"19 Ugly","#2c718eff", "BBC Voices")
mapfunc(twit$X19_ugly,"19 Ugly","#2c718eff", "Twitter")
mapfunc(bbc$X20_grumpy,"20 Grumpy","#21918dff", "BBC Voices")
mapfunc(twit$X20_grumpy,"20 Grumpy","#21918dff", "Twitter")
mapfunc(bbc$X20_mardy,"20 Mardy","#29ae80ff", "BBC Voices")
mapfunc(twit$X20_mardy,"20 Mardy","#29ae80ff", "Twitter")
mapfunc(bbc$X20_moody,"20 Moody", "#61c960ff","BBC Voices")
mapfunc(twit$X20_moody,"20 Moody","#61c960ff", "Twitter 2014")
mapfunc(bbc$X20_stroppy,"20 Stroppy","#b0dd31ff","BBC Voices")
mapfunc(twit$X20_stroppy,"20 Stroppy","#b0dd31ff", "Twitter")
dev.off()


png("Supp10.png", width=2000, height=2800, res=180)
par(mfrow=c(4,4))
mapfunc(bbc$X21_babby,"21 Babby","#440154ff", "BBC Voices")
mapfunc(twit$X21_babby,"21 Babby","#440154ff", "Twitter")
mapfunc(bbc$X21_baby,"21 Baby","#472c7aff", "BBC Voices")
mapfunc(twit$X21_baby,"21 Baby","#472c7aff", "Twitter")
mapfunc(bbc$X21_bairn,"21 Bairn","#3b518bff", "BBC Voices")
mapfunc(twit$X21_bairn,"21 Bairn","#3b518bff", "Twitter")
mapfunc(bbc$X21_kid,"21 Kid","#2c718eff", "BBC Voices")
mapfunc(twit$X21_kid,"21 Kid","#2c718eff", "Twitter")
mapfunc(bbc$X21_little_one,"21 Little\none","#21918dff", "BBC Voices")
mapfunc(twit$X21_little_one,"21 Little\none","#21918dff", "Twitter")
mapfunc(bbc$X21_sprog,"21 Sprog","#29ae80ff", "BBC Voices")
mapfunc(twit$X21_sprog,"21 Sprog","#29ae80ff", "Twitter")
mapfunc(bbc$X21_wean,"21 Wean", "#61c960ff","BBC Voices")
mapfunc(twit$X21_wean,"21 Wean","#61c960ff", "Twitter 2014")
mapfunc(bbc$X22_ma,"22 Ma","#b0dd31ff","BBC Voices")
mapfunc(twit$X22_ma,"22 Ma","#b0dd31ff", "Twitter")
dev.off()


png("Supp11.png", width=2000, height=2800, res=180)
par(mfrow=c(4,4))
mapfunc(bbc$X22_mam,"22 Mam","#440154ff", "BBC Voices")
mapfunc(twit$X22_mam,"22 Mam","#440154ff", "Twitter")
mapfunc(bbc$X22_mom,"22 Mom","#472c7aff", "BBC Voices")
mapfunc(twit$X22_mom,"22 Mom","#472c7aff", "Twitter")
mapfunc(bbc$X22_mum,"22 Mum","#3b518bff", "BBC Voices")
mapfunc(twit$X22_mum,"22 Mum","#3b518bff", "Twitter")
mapfunc(bbc$X22_mummy,"22 Mummy","#2c718eff", "BBC Voices")
mapfunc(twit$X22_mummy,"22 Mummy","#2c718eff", "Twitter")
mapfunc(bbc$X23_grandma,"23 Grandma","#21918dff", "BBC Voices")
mapfunc(twit$X23_grandma,"23 Grandma","#21918dff", "Twitter")
mapfunc(bbc$X23_granny,"23 Granny","#29ae80ff", "BBC Voices")
mapfunc(twit$X23_granny,"23 Granny","#29ae80ff", "Twitter")
mapfunc(bbc$X23_nanny,"23 Nanny", "#61c960ff","BBC Voices")
mapfunc(twit$X23_nanny,"23 Nanny","#61c960ff", "Twitter 2014")
mapfunc(bbc$X24_grampa,"24 Grampa","#b0dd31ff","BBC Voices")
mapfunc(twit$X24_grampa,"24 Grampa","#b0dd31ff", "Twitter")
dev.off()


png("Supp12.png", width=2000, height=2800, res=180)
par(mfrow=c(4,4))
mapfunc(bbc$X24_grandad,"24 Grandad","#440154ff", "BBC Voices")
mapfunc(twit$X24_grandad,"24 Grandad","#440154ff", "Twitter")
mapfunc(bbc$X24_grandpa,"24 Grandpa","#472c7aff", "BBC Voices")
mapfunc(twit$X24_grandpa,"24 Grandpa","#472c7aff", "Twitter")
mapfunc(bbc$X24_pop,"24 Pop","#3b518bff", "BBC Voices")
mapfunc(twit$X24_pop,"24 Pop","#3b518bff", "Twitter")
mapfunc(bbc$X25_buddy,"25 Buddy","#2c718eff", "BBC Voices")
mapfunc(twit$X25_buddy,"25 Buddy","#2c718eff", "Twitter")
mapfunc(bbc$X25_friend,"25 Friend","#21918dff", "BBC Voices")
mapfunc(twit$X25_friend,"25 Friend","#21918dff", "Twitter")
mapfunc(bbc$X25_mate,"25 Mate","#29ae80ff", "BBC Voices")
mapfunc(twit$X25_mate,"25 Mate","#29ae80ff", "Twitter")
mapfunc(bbc$X25_pal,"25 Pal", "#61c960ff","BBC Voices")
mapfunc(twit$X25_pal,"25 Pal","#61c960ff", "Twitter 2014")
mapfunc(bbc$X28_chav,"26 Chav","#b0dd31ff","BBC Voices")
mapfunc(twit$X28_chav,"26 Chav","#b0dd31ff", "Twitter")
dev.off()


png("Supp13.png", width=2000, height=2800, res=180)
par(mfrow=c(4,4))
mapfunc(bbc$X28_ned,"26 Ned","#440154ff", "BBC Voices")
mapfunc(twit$X28_ned,"26 Ned","#440154ff", "Twitter")
mapfunc(bbc$X28_scally,"26 Scally","#472c7aff", "BBC Voices")
mapfunc(twit$X28_scally,"26 Scally","#472c7aff", "Twitter")
mapfunc(bbc$X28_townie,"26 Townie","#3b518bff", "BBC Voices")
mapfunc(twit$X28_townie,"26 Townie","#3b518bff", "Twitter")
mapfunc(bbc$X29_clobber,"27 Clobber","#2c718eff", "BBC Voices")
mapfunc(twit$X29_clobber,"27 Clobber","#2c718eff", "Twitter")
mapfunc(bbc$X29_clothes,"27 Clothes","#21918dff", "BBC Voices")
mapfunc(twit$X29_clothes,"27 Clothes","#21918dff", "Twitter")
mapfunc(bbc$X29_gear,"27 Gear","#29ae80ff", "BBC Voices")
mapfunc(twit$X29_gear,"27 Gear","#29ae80ff", "Twitter")
mapfunc(bbc$X29_kit,"27 Kit", "#61c960ff","BBC Voices")
mapfunc(twit$X29_kit,"27 Kit","#61c960ff", "Twitter 2014")
mapfunc(bbc$X29_togs,"27 Togs","#b0dd31ff","BBC Voices")
mapfunc(twit$X29_togs,"27 Togs","#b0dd31ff", "Twitter")
dev.off()


png("Supp14.png", width=2000, height=2800, res=180)
par(mfrow=c(4,4))
mapfunc(bbc$X30_jeans,"28 Jeans","#440154ff", "BBC Voices")
mapfunc(twit$X30_jeans,"28 Jeans","#440154ff", "Twitter")
mapfunc(bbc$X30_keks,"28 Keks","#472c7aff", "BBC Voices")
mapfunc(twit$X30_keks,"28 Keks","#472c7aff", "Twitter")
mapfunc(bbc$X30_pants,"28 Pants","#3b518bff", "BBC Voices")
mapfunc(twit$X30_pants,"28 Pants","#3b518bff", "Twitter")
mapfunc(bbc$X30_trews,"28 Trews","#2c718eff", "BBC Voices")
mapfunc(twit$X30_trews,"28 Trews","#2c718eff", "Twitter")
mapfunc(bbc$X30_trousers,"28 Trousers","#21918dff", "BBC Voices")
mapfunc(twit$X30_trousers,"28 Trousers","#21918dff", "Twitter")
mapfunc(bbc$X31_daps,"29 Daps","#29ae80ff", "BBC Voices")
mapfunc(twit$X31_daps,"29 Daps","#29ae80ff", "Twitter")
mapfunc(bbc$X31_plimsolls,"29 Plimsolls", "#61c960ff","BBC Voices")
mapfunc(twit$X31_plimsolls,"29 Plimsolls", "#61c960ff", "Twitter 2014")
mapfunc(bbc$X31_pumps,"29 Pumps","#b0dd31ff","BBC Voices")
mapfunc(twit$X31_pumps,"29 Pumps","#b0dd31ff", "Twitter")
dev.off()


png("Supp15.png", width=2000, height=2800, res=180)
par(mfrow=c(4,4))
mapfunc(bbc$X31_trainers,"29 Trainers","#440154ff", "BBC Voices")
mapfunc(twit$X31_trainers,"29 Trainers","#440154ff", "Twitter")
mapfunc(bbc$X32_front_room,"30 Front\nroom","#472c7aff", "BBC Voices")
mapfunc(twit$X32_front_room,"30 Front\nroom","#472c7aff", "Twitter")
mapfunc(bbc$X32_living_room,"30 Living\nroom","#3b518bff", "BBC Voices")
mapfunc(twit$X32_living_room,"30 Living\nroom","#3b518bff", "Twitter")
mapfunc(bbc$X32_lounge,"30 Lounge","#2c718eff", "BBC Voices")
mapfunc(twit$X32_lounge,"30 Lounge","#2c718eff", "Twitter")
mapfunc(bbc$X32_sitting_room,"30 Sitting\nroom","#21918dff", "BBC Voices")
mapfunc(twit$X32_sitting_room,"30 Sitting\nroom","#21918dff", "Twitter")
mapfunc(bbc$X33_couch,"31 Couch","#29ae80ff", "BBC Voices")
mapfunc(twit$X33_couch,"31 Couch","#29ae80ff", "Twitter")
mapfunc(bbc$X33_settee,"31 Settee", "#61c960ff","BBC Voices")
mapfunc(twit$X33_settee,"31 Settee", "#61c960ff", "Twitter 2014")
mapfunc(bbc$X33_sofa,"31 Sofa","#b0dd31ff","BBC Voices")
mapfunc(twit$X33_sofa,"31 Sofa","#b0dd31ff", "Twitter")
dev.off()


png("Supp16.png", width=2000, height=2800, res=180)
par(mfrow=c(4,4))
mapfunc(bbc$X34_bog,"32 Bog","#440154ff", "BBC Voices")
mapfunc(twit$X34_bog,"32 Bog","#440154ff", "Twitter")
mapfunc(bbc$X34_lavatory,"32 Lavatory","#472c7aff", "BBC Voices")
mapfunc(twit$X34_lavatory,"32 Lavatory","#472c7aff", "Twitter")
mapfunc(bbc$X34_loo,"32 Loo","#3b518bff", "BBC Voices")
mapfunc(twit$X34_loo,"32 Loo","#3b518bff", "Twitter")
mapfunc(bbc$X34_toilet,"32 Toilet","#2c718eff", "BBC Voices")
mapfunc(twit$X34_toilet,"32 Toilet","#2c718eff", "Twitter")
mapfunc(bbc$X35_alley,"33 Alley","#21918dff", "BBC Voices")
mapfunc(twit$X35_alley,"33 Alley","#21918dff", "Twitter")
mapfunc(bbc$X35_ginnel,"33 Ginnel","#29ae80ff", "BBC Voices")
mapfunc(twit$X35_ginnel,"33 Ginnel","#29ae80ff", "Twitter")
mapfunc(bbc$X35_path,"33 Path", "#61c960ff","BBC Voices")
mapfunc(twit$X35_path,"33 Path", "#61c960ff", "Twitter 2014")
mapfunc(bbc$X35_pavement,"33 Pavement","#b0dd31ff","BBC Voices")
mapfunc(twit$X35_pavement,"33 Pavement","#b0dd31ff", "Twitter")
dev.off()


png("Supp17.png", width=2000, height=2800, res=180)
par(mfrow=c(4,4))
mapfunc(bbc$X36_drizzle,"34 Drizzle","#440154ff", "BBC Voices")
mapfunc(twit$X36_drizzle,"34 Drizzle","#440154ff", "Twitter")
mapfunc(bbc$X36_shower,"34 Shower","#472c7aff", "BBC Voices")
mapfunc(twit$X36_shower,"34 Shower","#472c7aff", "Twitter")
mapfunc(bbc$X36_spit,"34 Spit","#3b518bff", "BBC Voices")
mapfunc(twit$X36_spit,"34 Spit","#3b518bff", "Twitter")
mapfunc(bbc$X37_bucket,"35 Bucket","#2c718eff", "BBC Voices")
mapfunc(twit$X37_bucket,"35 Bucket","#2c718eff", "Twitter")
mapfunc(bbc$X37_chuck,"35 Chuck","#21918dff", "BBC Voices")
mapfunc(twit$X37_chuck,"35 Chuck","#21918dff", "Twitter")
mapfunc(bbc$X37_piss,"35 Piss","#29ae80ff", "BBC Voices")
mapfunc(twit$X37_piss,"35 Piss","#29ae80ff", "Twitter")
mapfunc(bbc$X37_pour,"35 Pour", "#61c960ff","BBC Voices")
mapfunc(twit$X37_pour,"35 Pour", "#61c960ff", "Twitter 2014")
mapfunc(bbc$X38_beck,"36 Beck","#b0dd31ff","BBC Voices")
mapfunc(twit$X38_beck,"36 Beck","#b0dd31ff", "Twitter")
dev.off()


png("Supp18.png", width=2000, height=2800, res=180)
par(mfrow=c(4,4))
mapfunc(bbc$X38_brook,"36 Brook","#440154ff", "BBC Voices")
mapfunc(twit$X38_brook,"36 Brook","#440154ff", "Twitter")
mapfunc(bbc$X38_burn,"36 Burn","#472c7aff", "BBC Voices")
mapfunc(twit$X38_burn,"36 Burn","#472c7aff", "Twitter")
mapfunc(bbc$X38_stream,"36 Stream","#3b518bff", "BBC Voices")
mapfunc(twit$X38_stream,"36 Stream","#3b518bff", "Twitter")
dev.off()

```


# Explaining Misalignment 

Next, we look at what affects the strength of these matches. Given the context of Twitter-based dialectology research, what we really want to know is how likely a Twitter map is to match a survey map -- especially if that survey map doesn't exist, as is usually the case. So, we're going to look at how three characteristrics of the Twitter maps in our dataset affect their correlation (L) with the survey maps: the degree of spatial clustering in the Twitter map, the relative frequency of the variant in the Twitter corpus, and the amount of polysemy in the Twitter corpus associated with that variant, based on hand coding for 50 random tweets containing for each word.


## Spatial Clustering

To measure the overall amount of spatial clustering in each Twitter map we use Moran's I global spatial autocorrelation statistic. We'll use the same 10 nearest neighbour spatial weights matrix. We'll do the same for the survey data.


```{r moranitwit, echo=TRUE}
morantwit <- data.frame()
for (j in c(2:ncol(twit))){
	morantwit[j-1,"NAME"] <- names(twit[j])
	mtemp <- moran.test(twit[[j]], listws10, rand=TRUE)
	morantwit[j-1,"I_10nn"] <- round(mtemp$estimate[1],3)
	morantwit[j-1,"p_10nn"] <- mtemp$p.value
	
}	

moranbbc <- data.frame()
for (j in c(2:ncol(bbc))){
	mtemp <- moran.test(bbc[[j]], listws10, rand=TRUE)
	moranbbc[j-1,"I_10nn"] <- round(mtemp$estimate[1],3)
	moranbbc[j-1,"p_10nn"] <- mtemp$p.value
}


```


Note that all Twitter maps show signficant positive spatial clustering. 

```{r moran2, echo=TRUE}

hist(morantwit$I_10nn)
sum(morantwit$p_10nn < 0.05)
```

So do all the BBC voices maps -- a very similar distribution.

```{r moran3, echo=TRUE}
hist(moranbbc$I_10nn)
sum(moranbbc$p_10nn < 0.05)
```	
	
But there isn't all that strong of a relationship between the two sets of Moran's I scores, meaning the relative strength of the maps varies a fair bit across the two datasets.

```{r moran4, echo=TRUE}
cor(moranbbc$I_10nn,morantwit$I_10nn)
plot(moranbbc$I_10nn,morantwit$I_10nn,pch ="*", col="dodgerblue3", cex=1.6)
```


## Additional Data

We have most of the variables now calculated but we also need the frequency of each variant, the target use percentage, and the alternation assignments, so we read in this data and then attach the other variables we want. We'll just be working with the 10 nearest neighbour analyses.


```{r lmdata, echo=TRUE}

twitvar<- read.table("DATA/TWIT_LM_DATA.txt", sep=",", header=TRUE)

twitvar$L <- comp$L10
twitvar$Lp <- comp$L10p
twitvar$I <- morantwit$I_10nn
twitvar$Ip <- morantwit$p_10nn
twitvar$r <- comp$r

```


Here are histograms for the four variables we'll focus on.

```{r lmdhsit, echo=TRUE}

hist(twitvar$L)
hist(twitvar$I)
hist(twitvar$Target)
hist(twitvar$Freq)


```

Unsurprisingly frequency is very skewed.  To adjust we log frequency.

```{r freqc, echo=TRUE}


twitvar$Freq.log <- log(twitvar$Freq)

hist(twitvar$Freq.log)

```

The other two predictors look reasonably linearly correlated with L.


So here is the full dataset and a scatterplot matrix for the main variables, transformed as describe above. 

```{r fulldata, echo=TRUE}
summary(twitvar)
pairs(L ~ I + Target + Freq.log, data=twitvar, pch="*")
twitvar
```


## Regression model

Now we use this data to build a linear mixed-effect model, with Lee's L regressed on log Frequency, Target percentage, and Moran's I as fixed effects, and Alternation as a random effect.
```{r}
twitvar.lmer <- lmer(L ~ Freq.log + Target + I + (1 | ALT), data = twitvar)
```


### Model Diagnostics

Next we check a few assumptions of our final model.

We first add the fitted values and residuals to the original data frame.
```{r}
twitvar$fitted <- fitted(twitvar.lmer)
twitvar$residual <- residuals(twitvar.lmer)
```

And we then check whether the residuals are normally distributed, and find they look okay. 

```{r}
shapiro.test(twitvar$residual) 
```

We also check for multicolinearity.
```{r}
cor(twitvar[ , c("Target", "I", "Freq.log")]) %>% round(2)
```

The correlations here between the predictors are not high, but we also check multicolinearity more formally with Variance Inflation Factor (VIF). 

The following functions were taken from the supplementary materials of [Zuur, Ieno, and Elphick (2010)](https://doi.org/10.1111/j.2041-210X.2009.00001.x). 
```{r}
# Functions included in the HighstatLib.r file.
myvif <- function(mod) {
  v <- vcov(mod)
  assign <- attributes(model.matrix(mod))$assign
  if (names(coefficients(mod)[1]) == "(Intercept)") {
    v <- v[-1, -1]
    assign <- assign[-1]
  } else warning("No intercept: vifs may not be sensible.")
  terms <- labels(terms(mod))
  n.terms <- length(terms)
  if (n.terms < 2) stop("The model contains fewer than 2 terms")
  if (length(assign) > dim(v)[1] ) {
    diag(tmp_cor)<-0
    if (any(tmp_cor==1.0)){
      return("Sample size is too small, 100% collinearity is present")
    } else {
      return("Sample size is too small")
    }
  }
  R <- cov2cor(v)
  detR <- det(R)
  result <- matrix(0, n.terms, 3)
  rownames(result) <- terms
  colnames(result) <- c("GVIF", "Df", "GVIF^(1/2Df)")
  for (term in 1:n.terms) {
    subs <- which(assign == term)
    result[term, 1] <- det(as.matrix(R[subs, subs])) * det(as.matrix(R[-subs, -subs])) / detR
    result[term, 2] <- length(subs)
  }
  if (all(result[, 2] == 1)) {
    result <- data.frame(GVIF=result[, 1])
  } else {
    result[, 3] <- result[, 1]^(1/(2 * result[, 2]))
  }
  invisible(result)
}
corvif <- function(dataz) {
  dataz <- as.data.frame(dataz)
  
  #correlation part
  cat("Correlations of the variables\n\n")
  tmp_cor <- cor(dataz,use="complete.obs")
  print(tmp_cor)
  
  #vif part
  form    <- formula(paste("fooy ~ ",paste(strsplit(names(dataz)," "),collapse=" + ")))
  dataz   <- data.frame(fooy=1,dataz)
  lm_mod  <- lm(form,dataz)
  
  cat("\n\nVariance inflation factors\n\n")
  print(myvif(lm_mod))
}
```

We get a low VIF, so no problem:
```{r}
corvif(twitvar[ , c("Target", "I", "Freq.log")])
```

There is no standard formal way to check homoscedasticity, but the figure below looks okay.

```{r}
twitvar.resid <- twitvar %>% 
  select(Target, I, Freq.log, fitted, residual) %>% 
  gather(var, value, -c(residual)) %>% 
  mutate(var = recode(var,
                      I = "Moran's I",
                      Target = "Ratio of Target Meaning",
                      Freq.log = "Log-Transformed Frequency",
                      fitted = "Fitted"
  ))
ggplot(twitvar.resid, aes(value, residual)) +
  geom_point() +
  stat_smooth() +
  facet_wrap(~ var, scales = "free") +
  theme_bw() +
  labs(x = "", y = "Residual")

```


### Model Inspection

We then inspect this model.

First we measure ntraclass correlation.
```{r}
icc(twitvar.lmer)
```

And then here is a summary of the model:
```{r}
summary(twitvar.lmer)

# standardized coefficients
twitvar <- twitvar %>% 
  mutate_at(vars(Freq.log, I, Target), funs(s = c(scale(.))))
twitvar.lmer.s <- lmer(L ~ Freq.log_s + Target_s + I_s + (1 | ALT), data = twitvar)
summary(twitvar.lmer.s)
```


### Figure
Next we create the data frame including the values of predictors which we wish to calculate the predicted values of. For later use, we also assign the range of target meaning ratio to a variable.
```{r}
target.range <- seq(min(twitvar$Target), max(twitvar$Target), length = 100)
for.hm <- expand.grid(
  Target = target.range,
  I = seq(min(twitvar$I), max(twitvar$I), length = 100),
  Freq.log = mean(twitvar$Freq.log)
) %>% 
  as_tibble
```

And we add the predicted values to the data frame.
```{r}
for.hm$predicted <- predict(twitvar.lmer, for.hm, re.form = NA)
```

We then create the data frames that are necessary to draw the lines representing particular expected values. The following is the regression equation when random intercepts are excluded.
```{r}
#Estimates of the parameters:
coefs <- summary(twitvar.lmer)$coefficients[ , 1]
coefs %>% round(4)
```
$\hat{L} = 0.0412 - 0.0250 \times Freq.log + 0.0010 \times Target + 0.8172 \times I$ 

When we solve the above for I, we get

$I = \frac{\hat{L} - 0.0412 + 0.0250 \times Freq.log - 0.0010 \times Target}{0.8172}$ 

We now plug in actual values to $\hat{L}$, $Freq.log$, and $Target$. To do this, we first create the variables including the expected values of Lee's L and create a data frame with plugged-in values.
```{r}
LeeL1 <- 0.15
LeeL2 <- 0.40

target.L <- data_frame(
  Target = seq(min(twitvar$Target), max(twitvar$Target), length = 100) %>% rep(2),
  I = c(
    (LeeL1 - coefs[1] - coefs[2] * mean(twitvar$Freq.log) - coefs[3] * target.range) / coefs[4], 
    (LeeL2 - coefs[1] - coefs[2] * mean(twitvar$Freq.log) - coefs[3] * target.range) / coefs[4]
  ),
  threshold = rep(c(LeeL1, LeeL2), each = 100) 
) %>% 
  filter(I <= max(twitvar$I))
# for labels
target.L.label <- target.L %>% 
   filter(Target == min(twitvar$Target))
```


Finally, we can plot Figure 5.
```{r fig.width = 12, fig.height = 5}

tiff("Fig5.tiff", width=2000, height=1100, res=240)
legend.breaks <-c(max(for.hm$predicted), median(for.hm$predicted), min(for.hm$predicted))
ggplot(for.hm, aes(I, Target)) +

  geom_raster(aes(fill = predicted), interpolate = TRUE) +
  geom_line(data = target.L, aes(linetype = factor(threshold)),colour="white") +
  geom_text(data = target.L.label, 
            aes(y = Target - 3, label = paste0("L = ", threshold)),
            vjust = -17, size = 4, colour="white") +
  scale_fill_gradient(
    low = "white",
    high = "#440154ff",
    name = "Predicted\nLee's L\n",
    breaks = legend.breaks,
    labels = paste0(round(legend.breaks,2)),
    guide = guide_colorbar(frame.colour = "black", ticks.colour = 
                             "black")
  ) +
  scale_linetype_discrete(guide = FALSE) + 
  theme_bw() +
  theme(
    text = element_text(size = 12),
    panel.grid.major = element_blank(), 
    panel.grid.minor = element_blank()
  ) +
  labs(x = "Moran's I", y = "Target Meaning Percentage")
dev.off()
```


![](Fig5.tiff)

## Polysemey analysis 

To further assess the affect of polysemy/homophony on the alignment between our two sets of maps, we also redid the analysis with filtered tokens for truant.

```{r redo, echo=TRUE}


truant<- read.table("DATA/TRUANT_REDO.txt", sep=",", header=TRUE)

moran.test(truant$X08_bunk, listws10, rand=TRUE, na.action=na.exclude)
moran.test(truant$X08_play_hookey, listws10, rand=TRUE, na.action=na.exclude)	
moran.test(truant$X08_skip, listws10, rand=TRUE, na.action=na.exclude)		
moran.test(truant$X08_skive, listws10, rand=TRUE, na.action=na.exclude)		
moran.test(truant$X08_wag, listws10, rand=TRUE, na.action=na.exclude)	


lee.mc(bbc$X08_bunk, truant$X08_bunk, listws10, nsim=2000, na.action=na.exclude)
lee.mc(bbc$X08_play_hookey, truant$X08_play_hookey, listws10, nsim=2000, na.action=na.exclude)
lee.mc(bbc$X08_skip, truant$X08_skip, listws10, nsim=2000, na.action=na.exclude)
lee.mc(bbc$X08_skive, truant$X08_skive, listws10, nsim=2000, na.action=na.exclude)
lee.mc(bbc$X08_wag, truant$X08_wag, listws10, nsim=2000, na.action=na.exclude)


tiff("Fig6.tiff", width=1600, height=2800, res=180)
par(mfrow=c(5,3))

mapfunc(bbc$X08_bunk,"Bunk","#440154ff", "BBC Voices")
mapfunc(twit$X08_bunk,"Bunk","#440154ff", "Twitter All")
mapfunc(truant$X08_bunk,"Bunk","#440154ff", "Twitter Filter")
mapfunc(bbc$X08_play_hookey,"Hookey","#3b518bff", "BBC Voices")
mapfunc(twit$X08_play_hookey,"Hookey","#3b518bff", "Twitter All")
mapfunc(truant$X08_play_hookey,"Hookey","#3b518bff", "Twitter Filter")
mapfunc(bbc$X08_skip,"Skip","#2c718eff", "BBC Voices")
mapfunc(twit$X08_skip,"Skip","#2c718eff", "Twitter All")
mapfunc(truant$X08_skip,"Skip","#2c718eff", "Twitter Filter")
mapfunc(bbc$X08_skive,"Skive","#29ae80ff", "BBC Voices")
mapfunc(twit$X08_skive,"Skive","#29ae80ff", "Twitter All")
mapfunc(truant$X08_skive,"Skive","#29ae80ff", "Twitter Filter")
mapfunc(bbc$X08_wag,"Wag","#b0dd31ff", "BBC Voices")
mapfunc(twit$X08_wag,"Wag","#b0dd31ff", "Twitter All")
mapfunc(truant$X08_wag,"Wag","#b0dd31ff", "Twitter Filter")

dev.off()


```

![](Fig6.tiff)

Overall, we see that alignment does improve when we filter out tokens of the variants that are not used with the target meaning, although this also exposes some limitations in the size of our corpus. 


## Example of Twitter With Stronger Regional Patterns


Finally, here is an example of a case where Twitter maps identify stronger patterns than the Survey maps. We think this is evidence that Twitter can be better than surveys for mapping regional patterns, especially when one of the variants is a standard form used across the region of interest (e.g. angry).

```{r ex2, echo=TRUE}

tiff("Fig7.tiff", width=1800, height=1900, res=220)
par(mfrow=c(2,2))
mapfunc(bbc$X06_angry,"Angry","#472c7aff", "BBC Voices")
mapfunc(twit$X06_angry,"Angry","#472c7aff", "Twitter")
mapfunc(bbc$X06_pissed_off,"Pissed Off","#21918dff", "BBC Voices")
mapfunc(twit$X06_pissed_off,"Pissed Off","#21918dff", "Twitter")
dev.off()
```

![](Fig1.tiff)
