# Supplementary material for: Mapping Lexical Dialect Variation in British English Using Twitter
Source: Front Artif Intell. 2019 Jul 12;2:11. doi: 10.3389/frai.2019.00011 (PMC7861259; doi:10.3389/frai.2019.00011)
Supplement: Supplementary file 1 [file Presentation_1.zip › FRONTIERS_REPO/DATA/TWIT_REG_VAR_PERC.txt]

REGION	01_baked	01_boiling	01_hot	01_roasting	01_sweating	01_sweltered	02_chilly	02_cold	02_freezing	02_nippy	03_knackered	03_shattered	04_ill	04_poorly	04_sick	05_chuffed	05_happy	05_made_up	06_angry	06_pissed_off	07_lake	07_play	08_bunk	08_play_hookey	08_skip	08_skive	08_wag	09_chuck	09_lob	10_belt	10_smack	10_thump	10_wallop	10_whack	11_doze	11_kip	11_nap	11_sleep	11_snooze	12_pissed	12_wasted	13_bun_in_oven	13_expecting	13_pregnant	13_up_the_duff	14_cack_handed	14_cag_handed	14_left	15_brassic
AB	8.85	4.02	76.63	4.93	5.38	0.20	7.86	62.27	28.94	0.93	33.27	66.73	45.49	1.88	52.63	2.96	95.80	1.24	54.16	45.84	1.14	98.86	6.44	0.77	58.25	24.74	9.79	93.97	6.03	40.59	41.98	4.94	0.62	11.88	0.10	0.36	9.33	88.92	1.28	72.22	27.78	0.17	49.52	43.13	7.17	10.00	0.00	90.00	0.00
AL	8.45	3.06	80.21	2.31	5.83	0.14	11.88	65.75	21.95	0.42	44.90	55.10	37.59	3.62	58.78	0.62	98.54	0.84	49.26	50.74	2.84	97.16	14.58	2.08	61.98	2.08	19.27	92.25	7.75	46.20	25.15	2.63	9.36	16.67	0.10	0.73	8.22	89.81	1.15	71.56	28.44	0.00	56.74	39.51	3.75	20.69	0.00	79.31	0.00
B	6.04	4.13	81.77	1.65	6.32	0.09	11.11	63.89	24.46	0.53	51.09	48.91	41.51	5.11	53.38	1.10	98.12	0.78	38.67	61.33	1.78	98.22	9.88	1.76	66.83	2.54	18.98	12.83	87.17	31.41	37.73	1.95	3.11	25.80	0.08	0.68	7.48	90.93	0.84	80.68	19.32	0.37	53.59	42.26	3.78	24.35	0.37	75.28	0.02
BA	9.77	4.38	77.94	2.17	5.57	0.17	11.48	64.07	23.63	0.81	53.65	46.35	43.07	5.95	50.97	1.41	97.81	0.78	49.04	50.96	2.12	97.88	9.19	3.53	62.90	10.25	14.13	90.32	9.68	36.36	38.29	1.93	3.03	20.39	0.10	0.57	9.40	88.99	0.93	73.20	26.80	0.23	49.89	45.09	4.79	23.75	0.00	76.25	0.03
BB	8.62	5.34	75.97	1.91	8.08	0.09	17.67	56.65	24.99	0.69	59.86	40.14	37.74	6.26	56.00	0.85	98.18	0.97	27.68	72.32	1.32	98.68	9.55	0.32	63.38	15.61	11.15	92.86	7.14	21.45	57.95	0.99	0.99	18.62	0.02	0.96	7.22	90.73	1.07	87.60	12.40	0.34	43.13	45.00	11.53	11.32	1.89	86.79	0.13
BD	9.89	4.23	77.01	1.63	7.08	0.16	8.11	63.77	27.69	0.43	53.92	46.08	35.59	10.55	53.86	0.92	97.81	1.28	36.86	63.14	1.27	98.73	12.50	1.64	64.14	8.55	13.16	92.57	7.43	30.56	50.79	1.35	1.12	16.18	0.08	0.88	6.66	91.45	0.92	84.89	15.11	0.38	56.62	41.11	1.89	10.87	0.00	89.13	0.00
BH	6.89	3.96	81.25	1.46	6.27	0.16	11.88	64.03	23.06	1.02	55.47	44.53	42.08	5.88	52.04	0.94	98.16	0.89	46.64	53.36	1.52	98.48	11.95	1.37	69.62	3.07	13.99	92.98	7.02	31.25	43.75	4.17	2.08	18.75	0.08	0.63	9.16	89.22	0.91	78.53	21.47	0.34	55.73	40.37	3.56	34.92	0.00	65.08	0.00
BL	8.20	4.51	77.98	2.32	6.74	0.25	17.01	57.36	25.00	0.62	56.50	43.50	38.14	4.51	57.36	0.92	98.11	0.97	31.21	68.79	1.36	98.64	6.49	0.87	77.49	4.76	10.39	92.41	7.59	29.44	55.74	1.67	1.48	11.67	0.10	0.88	6.68	91.47	0.87	85.34	14.66	0.20	51.20	45.58	3.01	23.91	0.00	76.09	0.02
BN	8.09	3.84	79.74	2.61	5.50	0.21	12.31	62.99	24.07	0.63	51.54	48.46	38.90	5.25	55.85	1.05	97.96	0.99	52.74	47.26	1.40	98.60	11.91	1.23	60.07	2.45	24.34	90.84	9.16	32.42	37.42	2.27	2.27	25.61	0.11	0.38	9.02	89.43	1.06	72.89	27.11	0.19	51.24	43.23	5.34	3.33	0.00	96.67	0.00
BR	7.03	3.38	81.03	2.32	6.13	0.10	12.24	65.20	21.92	0.63	48.19	51.81	39.63	3.09	57.29	0.57	98.79	0.65	49.62	50.38	0.96	99.04	16.83	0.00	59.90	2.97	20.30	91.59	8.41	41.74	30.99	3.72	4.13	19.42	0.08	0.72	7.98	90.51	0.70	76.05	23.95	0.57	48.77	47.64	3.02	9.38	0.00	90.63	0.00
BS	7.67	4.56	79.18	1.99	6.45	0.16	12.46	64.40	22.67	0.47	53.51	46.49	42.01	4.28	53.72	1.11	97.98	0.91	46.09	53.91	2.09	97.91	12.48	1.00	55.43	3.75	27.34	92.81	7.19	31.96	40.10	2.16	2.68	23.09	0.11	0.57	8.70	89.69	0.94	79.59	20.41	0.15	50.22	46.51	3.13	21.01	0.00	78.99	0.05
BT	8.57	4.47	77.09	4.20	5.41	0.26	6.01	66.70	26.63	0.66	41.42	58.58	37.48	1.15	61.37	0.79	98.15	1.06	55.49	44.51	1.23	98.77	8.08	1.22	74.12	3.10	13.50	93.68	6.32	37.81	35.27	3.85	1.72	21.36	0.22	0.43	6.78	91.47	1.11	70.07	29.93	0.23	53.08	41.24	5.45	18.62	0.53	80.85	0.02
CA	8.52	5.16	77.59	2.00	6.52	0.20	12.23	62.86	24.06	0.86	53.04	46.96	35.72	7.30	56.98	4.48	94.58	0.94	40.92	59.08	21.84	78.16	11.72	2.09	62.34	11.72	12.13	91.93	8.07	27.00	54.90	1.19	0.89	16.02	0.05	1.89	8.51	88.48	1.07	79.02	20.98	0.51	55.12	41.64	2.73	44.44	0.00	55.56	0.03
CB	7.46	2.87	82.00	2.57	5.03	0.07	9.68	66.30	23.31	0.70	50.50	49.50	41.59	5.51	52.90	1.09	97.92	0.99	52.04	47.96	1.98	98.02	9.67	1.86	71.00	5.58	11.90	93.42	6.58	36.57	39.73	3.39	2.26	18.06	0.11	0.77	8.15	90.07	0.91	73.78	26.22	0.33	51.85	43.37	4.46	8.20	0.00	91.80	0.02
CF	7.64	9.94	73.62	2.10	6.57	0.12	10.23	60.51	28.68	0.57	46.28	53.72	45.32	2.83	51.85	1.30	98.11	0.59	45.14	54.86	1.68	98.32	16.46	3.89	60.63	3.17	15.85	95.61	4.39	35.18	45.61	2.37	1.58	15.26	0.03	0.97	8.10	90.08	0.82	78.53	21.47	0.19	51.58	44.20	4.03	16.93	0.00	83.07	0.03
CH	6.76	4.16	79.88	2.15	6.92	0.14	13.68	61.11	24.80	0.42	50.13	49.87	43.10	4.66	52.24	1.00	93.72	5.28	37.27	62.73	2.21	97.79	12.70	1.39	58.43	7.85	19.63	87.87	12.13	33.46	42.89	2.64	2.64	18.36	0.11	1.82	8.25	88.70	1.12	82.16	17.84	0.23	50.83	44.20	4.74	21.88	0.00	78.13	0.08
CM	5.96	3.23	83.54	1.25	5.78	0.24	11.97	63.23	24.07	0.73	43.32	56.68	38.44	3.55	58.01	0.59	98.80	0.61	49.02	50.98	1.83	98.17	13.97	3.92	66.18	3.19	12.75	91.19	8.81	37.48	38.74	2.99	3.78	17.01	0.07	0.55	7.64	90.88	0.86	77.60	22.40	0.37	50.67	45.01	3.95	9.26	0.00	90.74	0.06
CO	4.41	2.02	88.51	1.46	3.57	0.03	11.85	62.89	24.86	0.41	42.53	57.47	39.56	4.14	56.30	0.67	98.68	0.65	52.04	47.96	1.67	98.33	15.04	3.76	62.78	3.76	14.66	95.77	4.23	35.04	43.67	1.35	1.08	18.87	0.06	0.52	9.18	89.41	0.83	76.46	23.54	0.12	46.97	50.24	2.66	19.30	0.00	80.70	0.06
CR	6.54	3.47	82.82	1.97	5.10	0.11	11.75	57.91	29.69	0.65	49.43	50.57	37.82	2.29	59.89	0.43	98.91	0.66	46.60	53.40	1.30	98.70	26.79	0.89	58.93	1.79	11.61	87.83	12.17	25.58	42.12	2.07	3.88	26.36	0.14	0.70	6.65	91.82	0.69	78.23	21.77	0.29	50.22	46.74	2.75	8.00	0.00	92.00	0.00
CT	7.93	3.17	81.07	2.09	5.64	0.10	10.93	62.96	25.50	0.61	47.89	52.11	39.73	5.73	54.54	0.86	98.26	0.88	53.05	46.95	1.30	98.70	11.63	0.66	62.79	4.65	20.27	96.23	3.77	29.19	41.04	3.76	0.87	25.14	0.04	0.29	9.34	89.67	0.66	75.36	24.64	0.23	46.89	50.18	2.70	6.52	0.00	93.48	0.03
CV	7.41	3.88	79.41	2.07	7.04	0.20	12.09	63.24	24.15	0.52	51.92	48.08	36.11	8.57	55.32	0.88	98.29	0.83	42.26	57.74	1.22	98.78	9.44	3.28	66.67	3.47	17.15	93.62	6.38	18.73	60.08	0.84	1.60	18.73	0.07	0.59	8.36	90.16	0.81	79.18	20.82	0.25	53.55	43.24	2.96	25.21	0.00	74.79	0.02
CW	7.98	4.19	78.83	2.48	6.24	0.28	14.44	60.77	24.17	0.63	58.66	41.34	37.13	7.12	55.75	0.75	98.12	1.13	37.72	62.28	1.72	98.28	10.11	6.74	65.73	6.74	10.67	89.51	10.49	27.14	48.93	2.50	0.71	20.71	0.05	1.16	7.90	89.92	0.97	82.54	17.46	0.19	57.45	38.30	4.06	11.27	0.00	88.73	0.04
DA	5.58	3.36	80.16	2.74	8.02	0.14	11.84	62.95	24.50	0.70	44.31	55.69	40.96	2.65	56.39	0.66	98.72	0.62	42.72	57.28	1.49	98.51	14.08	1.44	58.84	2.89	22.74	89.50	10.50	30.54	38.42	0.74	10.84	19.46	0.06	0.63	7.79	90.74	0.78	78.98	21.02	0.28	54.83	41.02	3.87	17.86	0.00	82.14	0.03
DD	6.27	3.61	76.27	5.66	8.04	0.15	6.70	60.16	29.49	3.64	45.08	54.92	44.37	1.15	54.47	1.17	97.88	0.95	56.56	43.44	0.59	99.41	12.36	0.75	64.42	8.24	14.23	94.93	5.07	38.11	50.27	4.05	0.81	6.76	0.03	1.02	7.24	91.20	0.51	81.16	18.84	0.00	46.92	46.04	7.04	10.20	0.00	89.80	0.00
DE	7.34	3.52	81.00	1.64	6.39	0.11	10.06	61.92	27.49	0.54	53.22	46.78	34.55	8.83	56.62	1.03	98.16	0.81	39.33	60.67	1.17	98.83	7.76	2.00	69.18	6.21	14.86	90.93	9.07	30.90	45.08	1.40	0.70	21.91	0.06	0.70	8.05	90.45	0.74	82.71	17.29	0.30	57.99	38.76	2.95	16.67	2.08	81.25	0.03
DG	7.12	6.76	76.42	4.01	5.57	0.12	9.13	61.83	25.49	3.55	36.33	63.67	41.46	3.17	55.38	1.77	97.35	0.88	52.99	47.01	2.93	97.07	7.32	0.81	47.15	7.32	37.40	95.70	4.30	42.61	40.00	1.74	0.00	15.65	0.11	0.39	9.07	89.67	0.75	72.05	27.95	0.00	45.51	42.51	11.98	13.33	0.00	86.67	0.00
DH	8.33	6.06	77.28	1.87	6.41	0.04	10.32	58.86	30.20	0.62	46.71	53.29	35.70	6.87	57.43	1.56	97.45	0.99	46.67	53.33	4.71	95.29	5.56	2.78	59.72	13.89	18.06	91.91	8.09	34.31	41.35	0.88	4.99	18.48	0.05	1.79	8.06	89.03	1.08	77.88	22.12	0.52	53.95	40.89	4.64	16.13	0.00	83.87	0.00
DL	8.19	6.12	78.14	1.75	5.72	0.08	12.80	60.63	25.85	0.73	48.50	51.50	36.93	6.09	56.98	1.04	98.05	0.91	48.14	51.86	1.38	98.62	6.38	1.60	63.83	13.83	14.36	94.89	5.11	32.07	47.47	1.52	1.52	17.42	0.05	1.33	7.21	90.65	0.76	79.23	20.77	0.30	48.81	44.20	6.70	24.53	0.00	75.47	0.00
DN	7.21	4.41	80.82	1.19	6.29	0.08	11.33	60.07	27.85	0.75	57.06	42.94	34.84	9.62	55.54	0.70	98.42	0.88	38.07	61.93	1.77	98.23	6.63	1.23	70.27	8.85	13.02	91.10	8.90	34.49	48.20	1.39	1.39	14.54	0.05	0.88	7.45	90.96	0.67	81.19	18.81	0.34	50.73	45.77	3.16	11.43	0.00	88.57	0.07
DT	8.71	3.34	78.43	3.39	6.02	0.11	14.67	64.54	19.88	0.90	55.13	44.87	46.54	6.70	46.77	1.19	97.98	0.83	44.38	55.62	1.87	98.13	8.04	3.57	58.93	5.36	24.11	91.89	8.11	24.19	53.23	0.00	1.61	20.97	0.03	0.61	7.61	90.68	1.08	83.66	16.34	0.00	48.71	50.32	0.97	26.32	5.26	68.42	0.08
DY	6.01	3.88	83.13	1.42	5.45	0.12	9.96	63.24	26.17	0.64	48.76	51.24	42.68	5.88	51.44	1.03	98.25	0.72	37.60	62.40	1.09	98.91	7.49	2.14	60.43	7.49	22.46	94.74	5.26	21.25	33.79	22.62	0.54	21.80	0.04	0.43	8.07	90.36	1.11	82.43	17.57	0.00	56.40	40.60	3.00	40.00	0.00	60.00	0.04
E	8.66	3.32	76.37	4.05	7.35	0.25	11.52	67.01	20.97	0.50	53.75	46.25	38.56	3.46	57.98	0.76	98.42	0.82	49.67	50.33	2.09	97.91	12.35	1.10	46.53	2.09	37.93	89.20	10.80	36.08	35.31	3.25	3.64	21.72	0.14	0.51	7.61	90.60	1.15	72.50	27.50	0.16	52.75	43.64	3.45	17.53	0.65	81.82	0.03
EC	8.14	3.26	73.40	6.65	8.33	0.22	11.42	65.97	21.76	0.86	53.31	46.69	35.50	4.31	60.19	1.01	98.03	0.96	52.92	47.08	2.86	97.14	13.92	1.90	63.29	3.16	17.72	88.17	11.83	40.00	30.00	2.50	6.07	21.43	0.11	1.81	13.35	82.96	1.77	70.05	29.95	0.20	58.43	37.35	4.02	18.37	0.00	81.63	0.05
EH	7.69	3.52	73.90	7.49	7.18	0.22	9.26	54.52	23.83	12.39	30.34	69.66	41.30	1.52	57.18	1.20	97.80	1.00	62.78	37.22	0.94	99.06	9.47	0.54	61.48	19.59	8.92	96.33	3.67	32.12	45.90	2.80	1.17	18.01	0.06	0.64	8.68	89.62	1.00	71.67	28.33	0.33	51.22	43.54	4.90	11.83	0.00	88.17	0.02
EN	4.93	3.65	82.20	2.92	6.22	0.08	11.42	66.40	21.75	0.43	47.97	52.03	42.95	2.32	54.73	0.22	99.34	0.45	42.74	57.26	1.42	98.58	11.06	1.77	57.52	2.21	27.43	91.67	8.33	25.30	45.58	1.91	2.63	24.58	0.05	0.57	7.21	91.37	0.80	79.72	20.28	0.00	50.88	45.87	3.24	17.95	0.00	82.05	0.00
EX	9.63	3.62	79.16	2.64	4.83	0.12	11.44	64.21	23.67	0.69	47.74	52.26	41.99	6.76	51.24	0.98	98.15	0.87	51.63	48.37	1.88	98.12	6.80	0.23	73.02	4.31	15.65	96.09	3.91	30.79	35.69	6.27	3.54	23.71	0.13	0.78	7.74	90.36	1.00	74.79	25.21	0.11	51.95	45.42	2.52	10.13	0.00	89.87	0.00
FK	6.73	3.86	74.07	8.36	6.76	0.22	8.68	58.59	31.66	1.06	25.68	74.32	42.59	1.22	56.19	1.25	98.00	0.75	58.35	41.65	1.50	98.50	7.28	0.32	79.43	7.59	5.38	96.76	3.24	38.54	38.01	1.89	0.81	20.75	0.07	0.81	8.57	89.64	0.91	76.32	23.68	0.14	50.00	45.83	4.03	13.79	0.00	86.21	0.00
FY	5.33	5.16	78.40	2.80	8.21	0.10	13.13	58.90	27.56	0.40	62.02	37.98	37.46	6.82	55.72	0.75	98.33	0.92	31.64	68.36	2.87	97.13	10.34	0.00	53.64	9.96	26.05	95.02	4.98	24.79	48.72	1.50	1.07	23.93	0.03	1.12	8.85	89.15	0.86	85.17	14.83	0.13	42.62	52.72	4.53	15.38	1.54	83.08	0.03
G	7.20	4.11	74.36	6.78	7.44	0.11	8.50	62.22	28.54	0.74	37.84	62.16	40.32	1.59	58.09	1.66	97.15	1.19	60.67	39.33	0.90	99.10	10.97	2.40	64.58	9.51	12.54	96.71	3.29	36.27	35.75	2.26	1.56	24.16	0.06	1.13	8.20	89.64	0.97	73.20	26.80	0.17	49.32	44.44	6.07	9.94	3.87	86.19	0.01
GL	12.02	4.93	76.07	1.90	5.00	0.07	12.30	65.32	21.90	0.47	52.74	47.26	41.58	5.35	53.07	1.34	98.01	0.65	46.42	53.58	2.21	97.79	14.29	0.00	66.67	6.93	12.12	94.44	5.56	31.33	43.17	2.67	0.83	22.00	0.09	0.44	8.50	90.13	0.85	79.13	20.87	0.22	51.81	43.68	4.29	9.38	1.04	89.58	0.01
GU	6.81	3.37	81.62	2.06	5.97	0.16	13.97	61.80	23.41	0.81	47.24	52.76	40.40	5.15	54.46	0.90	98.40	0.69	52.04	47.96	3.97	96.03	11.14	0.86	67.71	3.71	16.57	92.84	7.16	38.37	33.80	2.58	3.98	21.27	0.06	0.48	8.99	89.41	1.05	74.31	25.69	0.37	53.02	42.34	4.27	13.25	0.00	86.75	0.11
GY	8.79	4.46	82.01	1.53	3.21	0.00	8.54	69.22	21.71	0.53	37.50	62.50	40.41	3.66	55.93	0.80	98.11	1.09	52.24	47.76	0.48	99.52	9.09	0.00	78.79	0.00	12.12	100.00	0.00	39.47	28.95	2.63	2.63	26.32	0.15	0.46	5.70	92.78	0.91	78.61	21.39	0.00	56.25	41.07	2.68	0.00	0.00	100.00	0.00
HA	5.93	3.92	82.55	2.07	5.41	0.12	10.30	66.21	23.02	0.47	52.45	47.55	39.94	2.60	57.46	0.50	98.97	0.53	46.02	53.98	0.80	99.20	22.09	1.20	54.22	0.40	22.09	90.13	9.87	39.23	34.51	2.95	1.77	21.53	0.02	0.28	8.36	90.79	0.54	75.82	24.18	0.00	52.09	44.75	3.17	12.50	2.08	85.42	0.00
HD	6.99	3.17	81.89	1.67	6.07	0.21	8.42	65.32	25.73	0.53	52.24	47.76	35.61	7.08	57.30	0.75	98.49	0.76	32.74	67.26	2.22	97.78	9.33	1.55	70.98	8.81	9.33	91.23	8.77	27.81	48.01	1.66	2.65	19.87	0.00	0.82	9.02	89.13	1.03	80.97	19.03	0.39	52.80	40.81	6.00	18.52	0.00	81.48	0.00
HG	12.61	4.96	74.94	1.26	5.83	0.39	9.88	65.74	24.09	0.28	56.19	43.81	37.18	10.09	52.73	0.94	98.29	0.77	43.68	56.32	1.91	98.09	6.12	0.00	62.24	16.33	15.31	93.15	6.85	31.62	53.85	3.42	3.42	7.69	0.06	0.65	7.39	91.02	0.87	84.25	15.75	0.00	51.19	42.86	5.95	15.00	0.00	85.00	0.00
HP	7.89	3.31	80.88	1.84	5.95	0.12	12.33	61.90	25.19	0.58	40.52	59.48	37.44	5.24	57.32	0.83	98.35	0.81	46.93	53.07	1.90	98.10	14.80	2.00	59.60	7.20	16.40	88.79	11.21	39.06	32.81	1.88	3.44	22.81	0.05	0.27	8.96	89.58	1.15	75.03	24.97	0.00	56.06	40.55	3.39	21.82	0.00	78.18	0.03
HR	9.01	4.25	78.34	1.65	6.50	0.26	11.57	62.72	25.02	0.68	62.45	37.55	38.22	9.87	51.91	1.40	97.79	0.81	42.90	57.10	1.45	98.55	15.94	2.90	47.83	14.49	18.84	87.50	12.50	29.07	40.70	5.81	5.81	18.60	0.04	1.28	7.66	89.88	1.13	80.44	19.56	0.00	53.73	42.29	3.98	5.41	0.00	94.59	0.00
HS	7.25	4.15	76.68	9.33	2.59	0.00	4.27	70.09	24.79	0.85	55.26	44.74	46.91	1.23	51.85	3.78	95.14	1.08	65.67	34.33	0.33	99.67	0.00	0.00	83.33	8.33	8.33	100.00	0.00	20.00	40.00	10.00	0.00	30.00	0.20	0.39	7.06	91.18	1.18	83.33	16.67	0.00	63.89	36.11	0.00	33.33	0.00	66.67	0.00
HU	7.62	5.32	77.48	1.80	7.69	0.10	13.10	60.76	25.38	0.76	57.12	42.88	38.26	7.49	54.25	1.27	97.69	1.04	36.36	63.64	1.15	98.85	8.10	3.81	73.33	3.81	10.95	94.72	5.28	33.07	48.56	0.52	1.05	16.80	0.05	0.79	7.38	90.76	1.02	81.77	18.23	1.14	54.26	41.80	2.80	20.00	0.00	80.00	0.79
HX	5.94	4.50	79.67	2.35	7.49	0.05	8.60	63.26	27.25	0.88	60.65	39.35	31.93	7.24	60.83	0.76	98.31	0.92	33.76	66.24	1.58	98.42	3.33	5.00	77.50	4.17	10.00	91.57	8.43	26.40	61.20	2.40	2.00	8.00	0.06	0.56	6.66	91.73	1.00	85.20	14.80	0.00	52.79	43.24	3.98	9.52	0.00	90.48	0.00
IG	5.45	4.30	81.03	3.01	5.90	0.31	9.17	67.41	22.92	0.50	46.63	53.37	38.63	1.87	59.50	0.37	99.00	0.62	46.02	53.98	1.14	98.86	19.18	1.37	66.44	0.68	12.33	91.37	8.63	33.73	34.52	1.59	13.10	17.06	0.17	0.78	6.90	91.31	0.83	78.76	21.24	0.51	45.45	50.00	4.04	19.23	0.00	80.77	0.00
IM	8.17	5.54	77.01	2.49	6.65	0.14	12.03	66.50	20.97	0.50	67.96	32.04	41.07	3.25	55.68	1.18	96.03	2.79	45.01	54.99	1.34	98.66	3.39	1.69	50.85	6.78	37.29	93.48	6.52	30.26	39.47	7.89	2.63	19.74	0.15	0.72	6.86	91.44	0.82	75.35	24.65	0.00	53.91	39.13	6.96	40.00	0.00	60.00	0.00
IP	6.40	3.40	83.76	1.27	5.09	0.08	12.78	64.34	22.48	0.40	41.82	58.18	40.92	3.99	55.09	1.21	98.17	0.62	47.66	52.34	1.97	98.03	10.47	0.87	71.51	3.20	13.95	92.50	7.50	34.90	37.76	3.27	3.67	20.41	0.09	0.47	7.97	90.77	0.70	77.82	22.18	0.19	48.60	47.16	4.04	15.00	0.00	85.00	0.00
IV	9.02	3.39	75.13	7.07	5.32	0.07	8.00	64.82	26.20	0.98	38.54	61.46	46.52	1.35	52.13	2.24	96.73	1.03	58.23	41.77	1.32	98.68	9.21	0.84	61.92	17.15	10.88	96.35	3.65	46.40	39.44	1.16	0.70	12.30	0.01	0.53	6.63	91.73	1.10	73.44	26.56	0.27	45.35	46.94	7.45	11.32	0.00	88.68	0.00
JE	8.53	2.42	77.46	2.90	8.70	0.00	12.07	63.78	23.78	0.36	44.62	55.38	33.38	3.71	62.92	1.45	97.14	1.40	54.20	45.80	1.89	98.11	7.69	0.00	58.97	15.38	17.95	97.78	2.22	22.45	53.06	6.12	2.04	16.33	0.16	0.65	6.46	91.66	1.06	72.56	27.44	0.00	60.00	33.33	6.67	27.27	0.00	72.73	0.00
KA	6.60	3.91	68.08	13.46	7.78	0.16	6.30	61.13	30.62	1.95	26.33	73.67	44.66	0.82	54.52	1.53	97.63	0.84	62.23	37.77	0.72	99.28	11.68	0.82	66.03	14.40	7.07	97.31	2.69	33.49	41.47	2.61	0.46	21.97	0.04	0.96	6.34	91.81	0.85	73.87	26.13	0.37	46.27	46.55	6.81	16.07	1.79	82.14	0.00
KT	9.50	4.07	78.02	2.47	5.71	0.24	11.06	65.24	22.87	0.82	49.55	50.45	42.52	4.09	53.39	0.79	98.28	0.93	52.19	47.81	2.02	97.98	13.03	5.26	62.16	3.76	15.79	91.01	8.99	46.04	29.81	3.02	2.45	18.68	0.06	0.57	9.19	89.20	0.98	71.69	28.31	0.54	49.55	44.58	5.32	20.44	0.73	78.83	0.02
KW	14.15	5.66	68.87	5.42	5.66	0.24	5.90	67.12	26.48	0.51	51.24	48.76	48.45	3.36	48.18	1.39	97.27	1.34	54.58	45.42	0.54	99.46	9.68	3.23	48.39	25.81	12.90	95.00	5.00	33.33	56.14	3.51	0.00	7.02	0.00	0.95	7.97	89.59	1.50	82.58	17.42	0.00	44.59	41.89	13.51	33.33	0.00	66.67	0.00
KY	5.54	3.24	74.87	8.39	7.86	0.11	10.56	55.91	26.27	7.27	31.15	68.85	41.59	0.79	57.61	1.31	97.93	0.76	51.68	48.32	0.78	99.22	7.30	0.73	60.22	19.71	12.04	95.20	4.80	32.76	47.51	0.96	0.96	17.82	0.06	0.78	7.07	91.45	0.64	80.31	19.69	0.09	45.84	49.50	4.57	6.38	0.00	93.62	0.00
L	6.97	4.36	76.46	3.49	8.56	0.16	9.87	62.08	27.44	0.61	47.28	52.72	34.77	3.06	62.17	0.56	91.07	8.38	38.38	61.62	1.28	98.72	11.19	0.60	73.13	4.00	11.09	85.90	14.10	33.36	47.75	1.02	2.80	15.08	0.06	2.46	9.64	86.81	1.03	80.02	19.98	0.25	55.73	40.44	3.57	33.68	0.00	66.32	0.09
LA	9.32	3.93	78.46	2.37	5.85	0.07	11.78	61.57	25.89	0.76	61.09	38.91	36.95	6.03	57.02	1.23	97.44	1.33	38.75	61.25	26.33	73.67	12.39	0.85	67.52	9.40	9.83	92.05	7.95	36.47	39.61	1.45	3.14	19.32	0.06	1.22	9.36	88.14	1.22	83.57	16.43	0.52	53.39	42.58	3.52	34.67	0.00	65.33	0.03
LD	9.00	3.32	81.99	0.71	4.98	0.00	8.63	65.23	25.90	0.24	59.76	40.24	39.82	3.30	56.88	2.38	96.34	1.28	42.40	57.60	8.46	91.54	8.70	0.00	60.87	0.00	30.43	91.89	8.11	38.71	45.16	0.00	0.00	16.13	0.00	0.28	8.05	90.75	0.93	86.21	13.79	0.00	65.33	34.67	0.00	16.67	0.00	83.33	0.00
LE	7.16	3.61	80.97	1.75	6.43	0.09	10.55	65.46	23.46	0.54	54.98	45.02	39.09	8.82	52.09	1.07	98.24	0.70	42.75	57.25	1.43	98.57	9.35	0.23	72.86	7.41	10.15	92.43	7.57	29.42	41.98	1.74	1.49	25.37	0.06	1.00	8.05	90.04	0.85	79.42	20.58	0.24	53.66	43.76	2.34	4.90	0.00	95.10	0.04
LL	7.51	4.82	79.65	2.04	5.86	0.13	11.90	63.12	24.31	0.67	48.89	51.11	43.23	5.91	50.86	1.80	96.77	1.43	38.55	61.45	3.46	96.54	10.80	1.05	64.11	3.14	20.91	88.24	11.76	30.73	44.88	2.20	1.46	20.73	0.06	1.33	8.53	89.14	0.94	82.60	17.40	0.49	52.75	42.23	4.53	20.83	0.00	79.17	0.05
LN	8.43	4.18	79.74	1.82	5.72	0.11	9.42	64.20	25.86	0.53	55.74	44.26	40.52	10.63	48.84	1.05	97.99	0.97	43.03	56.97	1.86	98.14	3.05	0.61	71.95	7.32	17.07	95.98	4.02	35.65	40.43	3.04	1.74	19.13	0.07	0.57	9.45	89.14	0.77	74.00	26.00	0.00	58.58	39.06	2.36	14.71	0.00	85.29	0.04
LS	8.17	4.47	77.88	2.09	7.25	0.15	10.11	62.56	26.52	0.81	55.10	44.90	34.80	8.48	56.72	1.14	97.75	1.11	37.07	62.93	1.87	98.13	8.97	1.60	69.71	8.17	11.54	93.02	6.98	35.19	41.04	2.23	1.49	20.06	0.05	0.94	9.89	88.18	0.94	81.31	18.69	0.38	55.52	39.87	4.23	16.75	0.51	82.74	0.08
LU	6.57	3.47	80.79	2.31	6.83	0.04	10.01	67.05	22.56	0.38	51.04	48.96	41.05	3.84	55.11	0.53	98.94	0.53	45.50	54.50	1.82	98.18	15.95	0.61	71.17	3.07	9.20	86.90	13.10	30.91	29.34	2.21	1.26	36.28	0.06	0.45	8.34	90.28	0.86	74.38	25.62	0.21	53.01	42.62	4.16	39.13	0.00	60.87	0.00
M	7.18	4.66	77.82	2.52	7.65	0.17	13.38	61.51	24.41	0.70	60.13	39.87	34.66	6.43	58.91	1.04	97.68	1.28	35.61	64.39	1.44	98.56	8.97	3.62	66.75	5.60	15.06	88.61	11.39	32.94	43.24	1.80	2.43	19.60	0.06	1.48	8.08	89.19	1.19	81.43	18.57	0.11	55.26	40.66	3.98	17.37	0.39	82.24	0.06
ME	6.56	3.30	82.25	1.85	5.83	0.22	11.42	63.84	24.30	0.44	46.11	53.89	36.38	3.67	59.95	0.84	98.39	0.78	49.02	50.98	1.59	98.41	13.27	0.93	49.69	3.09	33.02	96.94	3.06	23.61	51.13	2.26	3.08	19.92	0.04	0.45	7.47	91.45	0.59	80.37	19.63	0.20	46.15	49.59	4.06	19.51	0.00	80.49	0.02
MK	7.37	3.30	81.38	2.21	5.63	0.10	14.34	63.61	21.21	0.84	48.55	51.45	40.06	5.02	54.92	0.67	98.61	0.72	45.27	54.73	5.69	94.31	11.82	2.88	57.35	2.02	25.94	89.78	10.22	32.86	42.86	3.81	1.43	19.05	0.06	0.45	8.26	90.36	0.87	75.37	24.63	0.42	56.60	39.52	3.46	9.68	1.61	88.71	0.05
ML	6.20	4.12	69.73	12.36	7.47	0.12	10.10	59.03	30.28	0.58	27.19	72.81	43.39	0.97	55.64	1.90	97.17	0.93	61.04	38.96	1.05	98.95	8.59	1.17	75.78	7.42	7.03	96.72	3.28	41.99	32.52	3.16	0.49	21.84	0.08	0.96	6.74	91.51	0.71	74.83	25.17	0.49	52.06	40.69	6.75	10.71	0.00	89.29	0.00
N	9.17	3.18	75.72	4.59	7.11	0.23	9.68	67.01	22.73	0.58	53.71	46.29	40.03	3.12	56.85	0.76	98.46	0.78	52.11	47.89	1.39	98.61	13.60	2.30	68.55	1.77	13.78	92.13	7.87	32.60	35.58	2.60	2.12	27.12	0.08	0.71	7.76	90.48	0.97	73.86	26.14	0.11	49.48	41.82	8.60	21.43	0.79	77.78	0.03
NE	6.89	5.07	78.99	1.92	6.98	0.15	10.79	60.81	27.60	0.80	47.54	52.46	35.68	3.99	60.33	1.53	97.55	0.92	40.92	59.08	1.91	98.09	10.50	1.90	62.35	9.72	15.53	92.17	7.83	34.06	44.28	0.89	2.85	17.92	0.06	1.97	9.08	87.73	1.17	81.42	18.58	0.14	55.73	40.12	4.02	28.10	0.95	70.95	0.07
NG	8.19	4.16	79.14	2.22	6.17	0.12	10.13	62.69	26.50	0.68	52.13	47.87	37.09	8.70	54.22	0.90	98.29	0.82	41.21	58.79	2.11	97.89	7.36	1.12	63.36	8.00	20.16	90.15	9.85	31.10	44.29	2.60	1.86	20.15	0.04	0.74	9.64	88.70	0.88	79.19	20.81	0.25	52.77	43.24	3.74	12.73	0.61	86.67	0.03
NN	5.29	3.79	82.45	2.37	6.02	0.09	12.37	63.50	23.49	0.64	52.38	47.62	37.90	7.22	54.87	0.86	98.43	0.71	45.40	54.60	1.96	98.04	8.07	1.79	71.52	3.59	15.02	92.28	7.72	29.84	40.82	1.97	2.13	25.25	0.06	0.41	8.23	90.47	0.83	80.92	19.08	0.00	47.07	49.48	3.45	17.44	0.00	82.56	0.05
NP	6.35	9.28	77.36	1.77	5.17	0.07	10.54	60.12	28.76	0.58	48.29	51.71	44.51	2.95	52.55	1.45	97.93	0.62	42.68	57.32	1.38	98.62	19.68	2.06	66.13	3.89	8.24	97.21	2.79	37.61	37.61	2.39	2.39	20.00	0.03	0.55	8.13	90.66	0.63	81.40	18.60	0.09	51.01	45.95	2.95	18.52	0.00	81.48	0.02
NR	6.73	4.08	81.48	2.12	5.48	0.11	11.80	64.85	22.85	0.50	41.24	58.76	42.74	4.06	53.20	1.21	98.03	0.76	50.91	49.09	2.10	97.90	14.15	1.15	64.63	5.16	14.91	92.04	7.96	32.04	43.19	1.39	2.32	21.05	0.08	0.44	7.64	91.20	0.64	78.10	21.90	0.07	52.88	43.84	3.20	26.92	0.00	73.08	0.05
NW	8.23	3.23	77.75	3.85	6.65	0.29	10.19	68.65	20.59	0.57	58.65	41.35	36.66	3.26	60.08	0.85	98.12	1.03	51.10	48.90	3.96	96.04	14.66	1.05	57.07	2.62	24.61	92.06	7.94	38.45	30.86	2.64	1.32	26.73	0.09	0.54	8.25	89.98	1.14	71.71	28.29	0.25	44.57	52.21	2.97	17.72	0.00	82.28	0.02
OL	5.98	5.64	77.67	1.87	8.67	0.17	15.79	58.72	25.02	0.48	63.86	36.14	35.90	6.94	57.16	0.97	97.94	1.09	29.06	70.94	3.51	96.49	6.58	1.65	67.90	8.64	15.23	88.94	11.06	29.35	50.85	1.88	1.19	16.72	0.02	1.21	7.16	90.95	0.66	86.52	13.48	0.00	50.45	44.02	5.53	31.94	0.00	68.06	0.09
OX	8.32	3.59	79.92	2.50	5.47	0.21	10.66	64.93	23.81	0.59	50.00	50.00	38.29	6.20	55.52	1.04	98.11	0.86	49.51	50.49	2.55	97.45	5.18	18.57	53.13	4.97	18.14	91.76	8.24	39.18	36.26	1.95	2.14	20.47	0.06	0.65	8.85	89.18	1.26	75.97	24.03	0.00	58.27	37.05	4.68	11.27	0.00	88.73	0.07
PA	6.15	4.03	72.20	9.10	8.21	0.32	9.02	62.44	27.56	0.98	33.72	66.28	42.53	0.83	56.64	1.40	97.78	0.81	66.15	33.85	1.08	98.92	9.95	0.47	66.35	15.17	8.06	97.20	2.80	31.84	34.40	2.99	0.85	29.91	0.08	1.31	8.66	89.18	0.77	70.01	29.99	0.13	43.44	50.13	6.30	9.30	0.00	90.70	0.00
PE	6.54	3.40	82.95	1.54	5.45	0.12	12.35	64.07	23.20	0.37	52.84	47.16	40.11	7.41	52.48	0.74	98.49	0.77	46.51	53.49	1.57	98.43	8.50	1.95	68.14	6.73	14.69	92.44	7.56	38.74	41.02	0.80	1.61	17.83	0.08	0.56	7.58	91.04	0.75	78.86	21.14	0.00	49.77	48.10	2.12	11.22	1.02	87.76	0.03
PH	6.91	2.77	79.12	5.76	5.29	0.16	9.08	64.60	25.35	0.97	50.00	50.00	41.40	1.34	57.25	1.52	97.52	0.96	57.33	42.67	1.30	98.70	13.27	0.88	51.33	23.01	11.50	94.93	5.07	44.72	42.86	1.24	0.00	11.18	0.04	0.53	6.96	91.38	1.08	74.92	25.08	0.84	47.62	48.46	3.08	22.22	0.00	77.78	0.07
PL	7.64	4.26	81.32	1.91	4.76	0.12	14.17	61.51	23.66	0.65	44.67	55.33	42.45	7.64	49.90	1.08	98.18	0.74	46.41	53.59	1.85	98.15	11.22	0.99	68.98	6.27	12.54	96.09	3.91	37.82	34.40	1.07	3.85	22.86	0.07	0.54	8.21	90.20	0.98	77.48	22.52	0.31	49.54	47.58	2.57	14.75	0.00	85.25	0.05
PO	6.27	4.24	79.84	1.80	7.69	0.15	11.11	64.27	24.03	0.59	46.12	53.88	42.09	5.18	52.72	1.23	98.08	0.69	52.50	47.50	2.34	97.66	15.97	1.80	60.08	3.99	18.16	93.90	6.10	32.89	40.48	1.86	1.60	23.17	0.06	0.48	8.35	90.17	0.95	77.28	22.72	0.29	48.12	48.75	2.84	27.27	0.00	72.73	0.01
PR	6.68	4.61	79.32	2.15	7.04	0.19	13.40	60.81	25.30	0.50	50.51	49.49	37.11	4.97	57.92	1.16	97.14	1.70	31.71	68.29	2.49	97.51	9.26	2.14	69.60	7.36	11.64	95.66	4.34	32.38	47.69	1.44	0.64	17.86	0.05	0.95	7.95	90.00	1.06	83.04	16.96	0.00	49.60	45.15	5.25	12.50	0.00	87.50	0.05
RG	7.75	3.88	79.78	2.55	5.76	0.27	13.93	62.98	22.56	0.53	50.22	49.78	36.35	5.18	58.47	1.10	98.13	0.77	50.96	49.04	2.03	97.97	12.40	1.20	62.20	4.20	20.00	93.51	6.49	38.39	35.25	3.32	3.84	19.20	0.07	0.37	9.10	89.64	0.82	74.32	25.68	0.00	55.81	38.74	5.45	10.47	0.00	89.53	0.02
RH	8.23	4.08	80.04	2.09	5.42	0.15	11.45	65.29	22.18	1.09	52.25	47.75	39.55	4.63	55.82	0.99	98.25	0.76	49.27	50.73	1.99	98.01	10.63	0.33	69.77	2.66	16.61	90.87	9.13	45.04	33.93	1.98	2.98	16.07	0.09	0.67	8.10	90.28	0.87	77.89	22.11	0.11	56.97	39.74	3.18	16.87	0.00	83.13	0.03
RM	4.32	3.53	81.64	2.54	7.92	0.05	15.81	61.53	22.22	0.45	48.18	51.82	41.53	2.02	56.46	0.37	99.09	0.54	43.07	56.93	1.64	98.36	12.21	0.70	63.62	0.94	22.54	85.48	14.52	32.04	44.68	2.01	3.30	17.96	0.07	0.58	6.29	92.47	0.59	79.39	20.61	0.53	48.01	48.10	3.37	12.90	0.00	87.10	0.07
S	9.35	4.58	77.34	1.91	6.69	0.12	7.98	62.24	29.08	0.69	52.38	47.62	36.98	9.37	53.65	0.99	98.08	0.93	39.28	60.72	1.36	98.64	7.54	0.60	72.26	4.12	15.48	91.20	8.80	32.36	46.33	1.64	1.64	18.02	0.03	1.24	8.07	89.80	0.85	80.97	19.03	0.39	53.24	42.35	4.02	12.27	1.82	85.91	0.02
SA	7.34	9.78	73.39	2.06	7.34	0.08	10.35	61.49	27.61	0.55	45.75	54.25	49.16	2.48	48.36	3.26	96.16	0.58	36.60	63.40	1.18	98.82	8.11	6.03	66.53	2.29	17.05	95.49	4.51	34.02	50.62	1.66	0.41	13.28	0.04	1.55	6.85	90.68	0.88	81.72	18.28	0.41	53.80	43.49	2.31	21.88	0.00	78.13	0.02
SE	7.89	3.24	79.01	3.68	5.95	0.23	9.41	68.44	21.41	0.74	53.45	46.55	38.67	3.42	57.90	0.67	98.54	0.79	50.97	49.03	1.44	98.56	9.87	1.00	54.06	1.59	33.47	87.88	12.12	33.40	38.95	3.01	3.70	20.94	0.42	0.72	8.12	89.81	0.93	73.93	26.07	0.13	47.71	48.08	4.08	14.50	1.50	84.00	0.02
SG	7.61	3.71	81.34	1.85	5.40	0.09	10.37	66.50	22.47	0.66	52.79	47.21	38.95	4.84	56.21	0.71	98.66	0.63	47.22	52.78	1.48	98.52	9.45	1.00	70.65	6.97	11.94	89.03	10.97	31.61	37.05	3.11	4.15	24.09	0.09	0.49	7.55	90.94	0.93	77.51	22.49	0.26	54.59	40.56	4.59	16.67	0.00	83.33	0.03
SK	7.94	4.34	76.60	2.50	8.36	0.25	18.35	58.07	23.05	0.53	61.66	38.34	32.37	7.90	59.73	1.04	98.00	0.96	32.98	67.02	1.38	98.62	6.91	1.86	64.63	7.18	19.41	93.42	6.58	31.54	45.38	2.92	1.54	18.62	0.08	1.23	7.17	90.43	1.09	82.64	17.36	0.18	55.59	40.62	3.61	15.79	0.00	84.21	0.10
SL	6.58	3.83	81.54	2.22	5.64	0.20	11.09	62.97	25.41	0.52	42.56	57.44	37.70	4.07	58.23	0.78	98.67	0.55	47.05	52.95	4.44	95.56	9.74	0.00	50.77	2.05	37.44	93.71	6.29	29.48	39.84	1.99	3.19	25.50	0.08	0.66	8.37	89.75	1.14	75.89	24.11	0.21	55.88	41.81	2.10	12.12	0.00	87.88	0.00
SM	4.84	3.26	84.35	2.52	4.94	0.10	11.49	63.19	24.74	0.58	50.37	49.63	38.95	3.89	57.17	0.54	99.00	0.46	47.90	52.10	0.88	99.12	20.00	2.11	61.05	3.16	13.68	85.37	14.63	31.80	29.29	2.51	5.86	30.54	0.04	0.60	7.89	90.62	0.85	75.71	24.29	0.00	46.74	45.95	7.31	26.09	0.00	73.91	0.06
SN	8.11	3.98	80.00	1.88	5.94	0.09	10.28	66.78	22.58	0.35	47.78	52.22	42.41	5.23	52.36	1.16	98.06	0.78	48.36	51.64	2.14	97.86	4.04	1.35	76.09	8.42	10.10	92.56	7.44	34.44	40.56	3.06	2.55	19.39	0.06	0.49	8.79	89.65	1.01	75.89	24.11	0.23	51.54	44.23	4.00	11.29	0.00	88.71	0.00
SO	7.74	4.28	79.00	1.78	6.98	0.22	10.75	64.17	24.39	0.69	48.65	51.35	40.68	4.79	54.53	0.82	98.28	0.89	50.12	49.88	1.41	98.59	11.95	2.28	66.22	4.17	15.37	93.73	6.27	30.46	38.61	2.16	8.75	20.02	0.06	0.44	10.61	88.07	0.81	75.18	24.82	0.13	52.35	43.83	3.69	18.18	0.00	81.82	0.03
SP	8.90	4.28	77.93	3.15	5.57	0.17	10.91	62.90	25.29	0.90	48.98	51.02	37.69	7.73	54.58	1.14	97.77	1.08	50.29	49.71	1.00	99.00	17.71	1.04	67.71	2.08	11.46	91.18	8.82	30.36	37.50	1.79	11.31	19.05	0.00	0.38	8.39	90.32	0.91	74.78	25.22	0.28	44.08	52.07	3.58	20.00	0.00	80.00	0.00
SR	9.04	4.85	77.11	1.10	7.86	0.04	10.11	60.55	28.17	1.17	40.55	59.45	29.70	8.34	61.96	1.00	97.89	1.12	36.29	63.71	1.05	98.95	8.55	0.00	66.45	7.24	17.76	93.62	6.38	36.20	34.94	1.27	10.38	17.22	0.09	4.08	8.61	86.03	1.20	82.87	17.13	0.17	58.12	37.52	4.19	40.54	2.70	56.76	0.08
SS	4.60	3.06	84.00	1.57	6.67	0.09	13.99	58.33	27.27	0.41	47.00	53.00	38.29	2.61	59.10	0.54	98.98	0.47	47.10	52.90	1.79	98.21	16.07	2.08	63.39	1.49	16.96	91.83	8.17	43.57	34.31	1.54	4.12	16.47	0.09	0.55	8.03	90.61	0.72	76.39	23.61	0.21	47.89	48.84	3.05	16.36	0.00	83.64	0.04
ST	6.77	3.72	81.32	2.10	6.00	0.10	9.90	64.33	24.94	0.83	54.73	45.27	41.89	7.15	50.96	1.06	97.76	1.18	41.72	58.28	2.53	97.47	8.35	2.64	63.52	5.93	19.56	90.80	9.20	31.95	42.93	3.33	2.00	19.80	0.07	0.79	8.63	89.73	0.77	79.10	20.90	0.56	56.41	39.66	3.37	14.85	0.00	85.15	0.06
SW	9.40	3.07	76.27	3.66	7.19	0.42	11.31	67.81	20.23	0.66	50.15	49.85	36.15	4.28	59.57	0.78	98.37	0.85	51.62	48.38	5.27	94.73	13.15	1.45	61.56	3.03	20.81	91.27	8.73	37.97	31.56	5.03	2.76	22.68	0.15	0.75	8.92	89.05	1.14	71.13	28.87	0.23	51.93	42.43	5.40	13.04	0.62	86.34	0.04
SY	9.57	4.44	78.86	1.87	5.10	0.16	11.59	63.54	24.35	0.52	52.06	47.94	39.58	7.13	53.29	1.87	97.10	1.04	43.13	56.87	3.76	96.24	5.65	4.52	66.67	4.52	18.64	95.30	4.70	46.21	37.88	1.52	1.14	13.26	0.06	1.07	7.58	90.17	1.12	78.03	21.97	0.19	60.72	36.05	3.04	8.93	0.00	91.07	0.00
TA	7.46	3.61	81.50	1.67	5.62	0.13	13.28	63.31	22.86	0.55	54.50	45.50	42.99	6.83	50.18	1.20	98.01	0.79	48.04	51.96	2.70	97.30	10.93	0.00	63.39	15.30	10.38	96.85	3.15	28.19	47.87	2.66	0.53	20.74	0.08	0.35	8.44	90.27	0.85	74.09	25.91	0.19	50.77	43.30	5.75	20.69	0.00	79.31	0.00
TD	7.54	4.75	78.31	3.90	5.34	0.17	8.66	63.39	25.63	2.32	47.14	52.86	48.85	2.29	48.85	3.23	95.49	1.28	44.30	55.70	1.61	98.39	7.69	0.00	60.00	23.08	9.23	93.94	6.06	35.56	56.67	2.22	1.11	4.44	0.11	0.57	8.04	90.29	0.99	73.55	26.45	0.00	56.82	40.34	2.84	8.33	0.00	91.67	0.00
TF	7.57	4.27	81.81	1.49	4.85	0.00	11.98	63.02	24.02	0.98	56.73	43.27	35.81	8.66	55.54	1.36	97.81	0.83	37.29	62.71	1.85	98.15	8.43	2.41	53.01	12.05	24.10	96.40	3.60	25.91	35.23	1.04	0.52	37.31	0.07	0.55	7.45	91.17	0.76	80.42	19.58	0.69	50.34	46.21	2.76	48.00	0.00	52.00	0.07
TN	7.21	3.20	81.42	2.45	5.52	0.20	12.98	63.91	22.39	0.73	50.77	49.23	40.60	6.45	52.95	1.87	97.31	0.82	46.58	53.42	2.23	97.77	8.47	2.42	66.94	2.42	19.76	93.27	6.73	31.34	38.15	3.54	4.09	22.89	0.12	0.44	10.34	88.30	0.80	78.21	21.79	0.37	52.83	42.12	4.68	15.25	0.00	84.75	0.03
TQ	9.58	3.79	76.24	4.27	5.95	0.16	13.14	62.90	23.30	0.66	61.47	38.53	41.53	8.36	50.10	1.16	97.98	0.86	55.34	44.66	0.99	99.01	11.88	0.00	63.37	4.95	19.80	96.00	4.00	48.46	33.08	0.00	3.85	14.62	0.03	0.53	7.90	90.40	1.13	73.78	26.22	0.00	51.55	42.96	5.50	15.79	0.00	84.21	0.08
TR	8.93	3.54	80.68	2.34	4.39	0.13	15.66	63.30	20.24	0.80	52.39	47.61	38.68	7.99	53.33	1.55	97.57	0.88	44.27	55.73	2.70	97.30	13.23	1.59	73.54	5.29	6.35	93.55	6.45	43.30	41.07	2.23	1.34	12.05	0.05	0.29	8.62	89.88	1.17	77.79	22.21	0.20	51.81	43.55	4.44	14.89	0.00	85.11	0.14
TS	6.36	6.90	77.52	1.16	8.02	0.04	9.09	62.06	27.92	0.93	49.57	50.43	31.78	8.91	59.31	1.25	97.86	0.89	50.15	49.85	1.53	98.47	6.50	2.53	69.31	7.94	13.72	91.42	8.58	36.18	43.82	0.59	4.56	14.85	0.01	1.02	6.98	91.21	0.78	76.87	23.13	0.19	48.22	44.86	6.73	32.43	2.70	64.86	0.14
TW	7.74	3.93	79.27	2.49	6.17	0.41	11.10	65.61	22.82	0.47	50.82	49.18	39.05	3.70	57.25	0.83	98.35	0.82	47.53	52.47	2.35	97.65	10.25	1.39	55.68	4.16	28.53	89.67	10.33	44.38	34.94	0.80	3.01	16.87	0.12	0.66	8.21	90.27	0.74	74.10	25.90	0.00	62.21	34.78	3.01	11.43	0.00	88.57	0.05
UB	4.93	2.76	85.74	1.17	5.24	0.17	12.16	65.77	21.80	0.26	49.55	50.45	45.59	2.02	52.40	0.60	98.80	0.60	41.84	58.16	1.49	98.51	20.65	1.63	61.96	0.00	15.76	92.62	7.38	32.13	37.55	2.53	2.17	25.63	0.05	0.49	7.41	91.47	0.57	77.99	22.01	0.00	50.18	46.89	2.93	17.86	0.00	82.14	0.04
W	9.33	3.51	77.62	3.78	5.48	0.29	10.57	64.64	24.19	0.60	53.88	46.12	39.48	3.57	56.96	1.11	97.90	0.98	53.34	46.66	2.82	97.18	13.03	1.60	53.01	2.61	29.76	90.59	9.41	37.56	36.61	3.28	3.02	19.52	0.12	0.75	8.62	89.60	0.91	69.38	30.62	0.34	55.35	38.51	5.80	13.17	0.00	86.83	0.01
WA	6.77	4.31	78.93	2.31	7.49	0.19	12.15	60.31	27.02	0.53	52.81	47.19	39.72	5.82	54.46	1.16	95.33	3.50	36.05	63.95	1.56	98.44	8.70	1.69	69.57	5.80	14.25	91.56	8.44	33.18	40.00	2.12	2.42	22.27	0.08	1.26	8.22	89.56	0.89	83.12	16.88	0.15	54.36	42.11	3.37	25.62	0.00	74.38	0.02
WC	7.77	3.76	77.27	4.00	6.92	0.28	9.82	62.44	26.98	0.76	52.48	47.52	35.57	4.32	60.11	1.10	98.13	0.78	49.49	50.51	2.10	97.90	15.67	1.49	61.19	7.46	14.18	93.22	6.78	41.72	28.22	0.61	11.04	18.40	0.25	1.23	10.53	86.71	1.27	70.51	29.49	0.56	65.63	31.83	1.97	11.11	0.00	88.89	0.08
WD	5.87	4.35	80.28	2.57	6.81	0.11	11.72	64.66	23.06	0.56	45.50	54.50	37.06	3.51	59.43	0.51	98.81	0.67	46.48	53.52	1.34	98.66	18.18	3.03	68.48	1.21	9.09	92.31	7.69	33.77	38.10	1.73	4.33	22.08	0.05	0.48	8.31	90.17	1.00	77.81	22.19	0.23	56.26	40.09	3.42	11.90	0.00	88.10	0.00
WF	7.44	4.72	78.03	1.52	8.20	0.10	9.89	60.41	28.90	0.80	56.02	43.98	36.25	11.22	52.53	1.26	97.93	0.81	32.86	67.14	1.38	98.62	8.48	0.00	62.90	14.49	14.13	91.20	8.80	31.69	56.55	1.90	0.38	9.49	0.00	0.99	7.20	90.82	1.00	85.33	14.67	0.34	48.62	48.05	2.99	11.83	1.08	87.10	0.05
WN	7.42	4.95	77.99	2.15	7.34	0.16	13.88	58.42	27.22	0.48	53.54	46.46	38.62	4.16	57.22	1.88	94.80	3.31	34.96	65.04	1.29	98.71	5.48	2.05	65.07	5.48	21.92	88.82	11.18	31.74	45.05	3.75	1.71	17.75	0.11	1.17	6.16	91.71	0.85	84.48	15.52	0.00	54.02	41.96	4.02	51.35	0.00	48.65	0.08
WR	7.46	4.78	80.41	1.84	5.43	0.08	12.11	64.02	23.28	0.59	47.48	52.52	39.54	6.32	54.14	0.68	98.73	0.60	41.84	58.16	1.24	98.76	9.60	1.13	71.19	5.08	12.99	92.54	7.46	32.99	38.54	1.39	1.39	25.69	0.07	0.92	9.05	89.20	0.77	82.78	17.22	0.50	51.68	45.81	2.01	43.94	3.03	53.03	0.08
WS	6.63	3.54	81.30	1.60	6.80	0.14	10.36	62.53	26.39	0.72	48.51	51.49	43.74	5.46	50.80	0.99	98.21	0.80	37.43	62.57	1.12	98.88	9.35	5.04	61.15	3.60	20.86	89.10	10.90	32.28	42.09	0.95	4.11	20.57	0.03	0.96	7.56	90.75	0.71	82.19	17.81	0.36	50.72	45.11	3.80	41.67	4.17	54.17	0.04
WV	7.07	3.85	81.72	1.48	5.77	0.11	11.11	64.42	23.45	1.02	44.87	55.13	41.88	5.10	53.02	0.87	98.41	0.72	35.14	64.86	1.23	98.77	6.34	0.49	62.44	13.66	17.07	88.97	11.03	27.27	43.18	2.27	0.51	26.77	0.06	0.69	7.23	91.20	0.82	81.66	18.34	0.15	55.38	41.38	3.09	32.08	3.77	64.15	0.03
YO	11.58	4.83	74.75	2.40	6.21	0.22	10.18	62.36	26.51	0.95	60.41	39.59	36.05	8.41	55.54	1.13	98.01	0.85	40.24	59.76	2.92	97.08	8.38	2.70	67.03	8.92	12.97	92.35	7.65	31.58	47.67	3.01	4.81	12.93	0.08	0.71	8.47	89.79	0.94	78.56	21.44	0.25	49.71	44.11	5.93	14.53	0.00	85.47	0.18
ZE	9.40	6.84	75.21	3.42	4.27	0.85	3.77	68.55	25.16	2.52	57.14	42.86	60.22	1.61	38.17	4.05	95.27	0.68	51.72	48.28	0.62	99.38	22.22	0.00	27.78	11.11	38.89	95.24	4.76	25.00	58.33	4.17	0.00	12.50	0.00	0.24	10.84	87.71	1.20	63.04	36.96	3.13	59.38	37.50	0.00	0.00	0.00	100.00	0.00
[truncated: 90 more columns]
