# Supplementary material for: Mapping Lexical Dialect Variation in British English Using Twitter
Source: Front Artif Intell. 2019 Jul 12;2:11. doi: 10.3389/frai.2019.00011 (PMC7861259; doi:10.3389/frai.2019.00011)
Supplement: Supplementary file 1 [file Presentation_1.zip › FRONTIERS_REPO/DATA/TWIT_LM_DATA.txt]

VAR,ALT,Freq,Target
X01_baked,1,53303,0
X01_boiling,1,29839,36
X01_hot,1,557553,8
X01_roasting,1,19969,22
X01_sweating,1,45515,2
X01_sweltered,1,1123,96
X02_chilly,2,77252,16
X02_cold,2,434693,76
X02_freezing,2,173169,54
X02_nippy,2,7389,42
X03_knackered,3,55364,100
X03_shattered,3,58161,58
X04_ill,4,440274,56
X04_poorly,4,58319,86
X04_sick,4,625310,38
X05_chuffed,5,30720,94
X05_happy,5,2793235,40
X05_made up,5,31839,38
X06_angry,6,165233,98
X06_pissed off,6,203648,40
X07_lake,7,33766,0
X07_play,7,1539110,14
X08_bunk,8,4757,28
X08_play hookey,8,808,10
X08_skip,8,28272,2
X08_skive,8,2666,82
X08_wag,8,7549,0
X09_chuck,9,33906,36
X09_lob,9,7232,10
X10_belt,10,22917,4
X10_smack,10,28450,58
X10_thump,10,1595,16
X10_wallop,10,1700,18
X10_whack,10,13584,16
X11_doze,11,1241,70
X11_kip,11,14050,76
X11_nap,11,135485,96
X11_sleep,11,1492635,100
X11_snooze,11,15167,48
X12_pissed,12,207267,10
X12_wasted,12,56425,22
X13_bun in oven,13,301,58
X13_expecting,13,66647,0
X13_pregnant,13,55864,100
X13_up the duff,13,5425,12
X14_cack handed,14,1698,12
X14_cag handed,14,45,6
X14_left,14,7993,38
X15_brassic,15,245,58
X15_broke,15,145136,12
X15_poor,15,402712,18
X15_skint,15,39170,90
X16_loaded,16,13560,14
X16_minted,16,4192,50
X16_rich,16,94177,70
X16_rolling in it,16,42346,0
X16_well off,16,2586,42
X17_bonkers,17,10577,86
X17_crazy,17,294085,86
X17_mad,17,312157,52
X17_mental,17,133742,62
X17_nuts,17,72905,58
X18_fit,18,245742,6
X18_gorgeous,18,265766,56
X18_hot,18,557553,38
X18_pretty,18,716530,16
X19_minger,19,25294,18
X19_ugly,19,148830,86
X20_grumpy,20,31073,86
X20_mardy,20,7883,92
X20_moody,20,34820,72
X20_stroppy,20,2898,96
X21_babby,21,20496,22
X21_baby,21,622599,30
X21_bairn,21,2952,78
X21_kid,21,207216,10
X21_little one,21,15992,22
X21_sprog,21,656,56
X21_wean,21,5181,32
X22_ma,22,396081,2
X22_mam,22,116669,66
X22_mom,22,85871,84
X22_mum,22,898935,100
X22_mummy,22,62342,100
X23_grandma,23,34442,100
X23_granny,23,61680,88
X23_nanny,23,124036,92
X24_grampa,24,5648,100
X24_grandad,24,69609,96
X24_grandpa,24,8053,96
X24_pop,24,225251,4
X25_buddy,25,179031,86
X25_friend,25,516130,98
X25_mate,25,1727425,94
X25_pal,25,304920,92
X28_chav,28,15619,90
X28_ned,28,7075,10
X28_scally,28,920,72
X28_townie,28,489,40
X29_clobber,29,3170,90
X29_clothes,29,227493,98
X29_gear,29,65385,26
X29_kit,29,94480,6
X29_togs,29,450,8
X30_jeans,30,79504,100
X30_keks,30,1957,44
X30_pants,30,78516,6
X30_trews,30,948,44
X30_trousers,30,36999,100
X31_daps,31,1277,26
X31_plimsolls,31,714,84
X31_pumps,31,4633,32
X31_trainers,31,46965,88
X32_front room,32,5003,90
X32_living room,32,26149,100
X32_lounge,32,43523,12
X32_sitting room,32,1012,92
X33_couch,33,22816,90
X33_settee,33,3713,90
X33_sofa,33,81110,100
X34_bog,34,9210,42
X34_lavatory,34,4155,4
X34_loo,34,16235,58
X34_toilet,34,88128,100
X35_alley,35,25605,20
X35_ginnel,35,188,86
X35_path,35,29282,0
X35_pavement,35,8692,0
X36_drizzle,36,5832,40
X36_shower,36,161249,4
X36_spit,36,27251,0
X37_bucket,37,76268,0
X37_chuck,37,42280,6
X37_piss,37,323583,2
X37_pour,37,71863,2
X38_beck,38,6754,0
X38_brook,38,18487,2
X38_burn,38,74743,0
X38_stream,38,49444,2
