# Supplementary material for: Mapping Lexical Dialect Variation in British English Using Twitter
Source: Front Artif Intell. 2019 Jul 12;2:11. doi: 10.3389/frai.2019.00011 (PMC7861259; doi:10.3389/frai.2019.00011)
Supplement: Supplementary file 1 [file Presentation_1.zip › FRONTIERS_REPO/DATA/TRUANT_REDO.txt]

REGION,08_bunk,08_play_hookey,08_skip,08_skive,08_wag
AB,4.55,0,31.82,63.64,0
AL,33.33,0,66.67,0,0
B,14.55,3.64,52.73,18.18,10.91
BA,12.5,6.25,37.5,43.75,0
BB,20,0,30,50,0
BD,25,0,25,50,0
BH,27.27,0,63.64,9.09,0
BL,5.88,0,58.82,29.41,5.88
BN,41.18,2.94,44.12,11.76,0
BR,66.67,0,33.33,0,0
BS,34.29,0,48.57,17.14,0
BT,25,0,55.56,19.44,0
CA,18.75,6.25,25,50,0
CB,14.81,0,62.96,22.22,0
CF,18.75,6.25,53.13,21.88,0
CH,28.57,0,28.57,38.1,4.76
CM,44,8,44,4,0
CO,37.5,0,41.67,20.83,0
CR,66.67,0,25,8.33,0
CT,30,0,45,25,0
CV,20,0,48,20,12
CW,16.67,0,50,33.33,0
DA,64.29,0,21.43,14.29,0
DD,36.84,0,36.84,26.32,0
DE,4.35,0,52.17,43.48,0
DG,20,0,60,20,0
DH,0,0,50,50,0
DL,8.33,0,58.33,33.33,0
DN,13.04,0,52.17,34.78,0
DT,0,0,50,50,0
DY,20,0,20,20,40
E,53.13,0,31.25,15.63,0
EC,44.44,11.11,22.22,22.22,0
EH,14.81,0,33.33,51.85,0
EN,69.23,0,15.38,15.38,0
EX,8,4,64,24,0
FK,0,0,75,25,0
FY,0,0,14.29,85.71,0
G,14.29,4.76,54.76,23.81,2.38
GL,18.18,0,45.45,36.36,0
GU,31.82,0,45.45,22.73,0
GY,100,0,0,0,0
HA,50,4.55,40.91,4.55,0
HD,6.67,0,33.33,53.33,6.67
HG,20,0,20,60,0
HP,53.85,0,30.77,15.38,0
HR,0,0,100,0,0
HS,0,0,100,0,0
HU,16.67,16.67,33.33,33.33,0
HX,0,0,100,0,0
IG,63.64,0,36.36,0,0
IM,0,0,50,50,0
IP,40.91,0,45.45,13.64,0
IV,0,0,62.5,37.5,0
JE,66.67,0,33.33,0,0
KA,11.11,0,88.89,0,0
KT,34.48,3.45,44.83,17.24,0
KW,NA,NA,NA,NA,NA
KY,0,0,46.67,53.33,0
L,36.84,2.63,47.37,7.89,5.26
LA,11.11,11.11,22.22,55.56,0
LD,NA,NA,NA,NA,NA
LE,13.89,0,30.56,47.22,8.33
LL,0,0,50,50,0
LN,0,0,66.67,33.33,0
LS,8.7,8.7,47.83,34.78,0
LU,58.33,0,25,16.67,0
M,12.31,3.08,55.38,20,9.23
ME,21.43,0,64.29,14.29,0
MK,33.33,6.67,53.33,6.67,0
ML,0,0,71.43,28.57,0
N,42.42,3.03,45.45,9.09,0
NE,12.24,2.04,48.98,34.69,2.04
NG,17.14,0,42.86,34.29,5.71
NN,29.63,0,51.85,7.41,11.11
NP,12.5,0,56.25,31.25,0
NR,40,0,33.33,26.67,0
NW,33.33,3.33,46.67,16.67,0
OL,21.43,0,42.86,28.57,7.14
OX,13.33,0,66.67,20,0
PA,11.11,0,66.67,22.22,0
PE,37.5,0,33.33,29.17,0
PH,0,0,20,80,0
PL,18.75,0,37.5,43.75,0
PO,38.1,0,42.86,19.05,0
PR,7.69,3.85,65.38,23.08,0
RG,34.78,0,34.78,30.43,0
RH,33.33,0,47.62,19.05,0
RM,46.15,7.69,38.46,7.69,0
S,8.47,3.39,61.02,22.03,5.08
SA,27.27,0,63.64,9.09,0
SE,47.62,4.76,40.48,7.14,0
SG,33.33,0,44.44,22.22,0
SK,17.65,0,35.29,23.53,23.53
SL,22.22,0,66.67,11.11,0
SM,50,0,33.33,16.67,0
SN,13.33,6.67,33.33,46.67,0
SO,32,0,56,12,0
SP,50,0,50,0,0
SR,42.86,0,28.57,28.57,0
SS,34.78,4.35,56.52,4.35,0
ST,25,8.33,50,16.67,0
SW,23.53,8.82,38.24,29.41,0
SY,14.29,0,28.57,57.14,0
TA,20,0,55,25,0
TD,0,0,40,60,0
TF,33.33,0,33.33,33.33,0
TN,28.57,0,42.86,28.57,0
TQ,20,0,20,40,20
TR,56.25,0,31.25,12.5,0
TS,0,0,61.54,38.46,0
TW,10.53,0,63.16,26.32,0
UB,63.64,0,36.36,0,0
W,38.98,1.69,40.68,15.25,3.39
WA,29.17,0,41.67,25,4.17
WC,26.67,6.67,46.67,20,0
WD,70,0,20,10,0
WF,10,0,30,60,0
WN,0,0,0,25,75
WR,0,0,100,0,0
WS,0,12.5,50,25,12.5
WV,33.33,0,33.33,16.67,16.67
YO,21.43,0,28.57,50,0
ZE,50,0,0,50,0
