# Supplementary material for: Mapping Lexical Dialect Variation in British English Using Twitter
Source: Front Artif Intell. 2019 Jul 12;2:11. doi: 10.3389/frai.2019.00011 (PMC7861259; doi:10.3389/frai.2019.00011)
Supplement: Supplementary file 1 [file Presentation_1.zip › FRONTIERS_REPO/DATA/BBC_REG_VAR_PERC.txt]

REGION	01_baked	01_boiling	01_hot	01_roasting	01_sweating	01_sweltered	02_chilly	02_cold	02_freezing	02_nippy	03_knackered	03_shattered	04_ill	04_poorly	04_sick	05_chuffed	05_happy	05_made_up	06_angry	06_pissed_off	07_lake	07_play	08_bunk	08_play_hookey	08_skip	08_skive	08_wag	09_chuck	09_lob	10_belt	10_smack	10_thump	10_wallop	10_whack	11_doze	11_kip	11_nap	11_sleep	11_snooze	12_pissed	12_wasted	13_bun_in_oven	13_expecting	13_pregnant	13_up_the_duff	14_cack_handed	14_cag_handed	14_left	15_brassic
AB	0.91	41.82	10.00	37.27	5.45	4.55	15.08	26.19	53.17	5.56	84.54	15.46	31.17	27.27	41.56	85.15	12.87	1.98	21.28	78.72	9.09	90.91	8.48	6.67	4.85	79.39	0.61	88.62	11.38	12.21	18.32	27.48	29.01	12.98	4.95	36.63	8.91	27.72	21.78	88.73	11.27	7.53	11.83	33.33	47.31	53.57	0.00	46.43	4.41
AL	15.69	50.98	5.88	7.84	9.80	9.80	30.65	4.84	53.23	11.29	86.05	13.95	35.59	22.03	42.37	76.32	23.68	0.00	23.53	76.47	8.70	91.30	37.84	10.81	5.41	37.84	8.11	77.97	22.03	6.82	25.00	15.91	18.18	34.09	4.84	38.71	16.13	20.97	19.35	93.75	6.25	10.53	15.79	26.32	47.37	50.00	0.00	50.00	14.04
B	8.09	59.27	5.48	12.01	7.31	7.83	21.13	5.15	66.24	7.47	80.60	19.40	29.11	38.33	32.56	64.51	30.72	4.78	20.86	79.14	2.11	97.89	15.52	4.51	4.69	33.94	41.34	72.71	27.29	11.02	18.73	17.63	16.53	36.09	6.61	36.36	19.56	21.76	15.70	83.74	16.26	12.40	8.40	30.40	48.80	36.68	36.29	27.03	8.74
BA	9.88	61.11	9.88	8.02	4.32	6.79	22.84	4.94	65.43	6.79	85.96	14.04	37.91	28.76	33.33	55.04	39.53	5.43	14.89	85.11	3.64	96.36	24.24	4.92	7.20	61.74	1.89	66.84	33.16	8.67	20.00	18.00	14.00	39.33	7.74	30.32	20.00	23.23	18.71	86.54	13.46	11.43	10.48	32.38	45.71	47.27	1.82	50.91	5.17
BB	2.80	53.27	10.28	20.56	9.35	3.74	19.01	4.96	64.46	11.57	81.13	18.87	28.57	38.10	33.33	67.92	22.64	9.43	13.21	86.79	28.95	71.05	21.43	4.76	3.17	61.11	9.52	77.88	22.12	14.74	16.84	23.16	14.74	30.53	11.76	50.59	10.59	16.47	10.59	75.34	24.66	18.06	12.50	27.78	41.67	66.00	2.00	32.00	9.16
BD	3.42	60.68	2.56	16.24	5.13	11.97	23.49	4.03	65.10	7.38	76.86	23.14	25.62	54.55	19.83	68.70	23.66	7.63	17.24	82.76	59.09	40.91	25.00	5.92	4.61	56.58	7.89	78.62	21.38	17.14	20.00	15.71	12.86	34.29	2.80	44.76	17.48	20.98	13.99	85.71	14.29	12.38	9.52	35.24	42.86	68.24	2.35	29.41	9.82
BH	7.69	57.69	4.81	8.65	8.65	12.50	32.43	1.80	58.56	7.21	82.86	17.14	42.39	36.96	20.65	66.67	30.95	2.38	13.33	86.67	2.44	97.56	34.64	3.92	6.54	50.33	4.58	72.81	27.19	10.53	15.79	21.05	10.53	42.11	6.61	41.32	21.49	17.36	13.22	80.28	19.72	9.09	16.67	40.91	33.33	56.67	5.00	38.33	8.73
BL	2.25	53.93	4.49	23.60	8.99	6.74	19.54	8.05	65.52	6.90	85.92	14.08	37.50	35.23	27.27	66.22	22.97	10.81	26.47	73.53	6.25	93.75	16.53	4.96	2.48	23.97	52.07	87.84	12.16	10.61	21.21	22.73	13.64	31.82	3.17	52.38	15.87	14.29	14.29	76.60	23.40	13.04	8.70	28.26	50.00	42.22	15.56	42.22	14.63
BN	17.13	49.17	7.73	9.94	6.08	9.94	26.56	8.33	55.21	9.90	84.57	15.43	30.64	30.06	39.31	63.58	30.46	5.96	19.59	80.41	0.00	100.00	38.83	9.06	5.83	44.34	1.94	75.38	24.62	5.13	24.10	21.54	16.92	32.31	7.49	36.90	18.18	16.04	21.39	89.83	10.17	11.03	13.10	28.28	47.59	51.61	1.08	47.31	16.81
BR	26.98	46.03	6.35	4.76	6.35	9.52	29.87	6.49	51.95	11.69	86.54	13.46	31.34	29.85	38.81	46.51	51.16	2.33	22.22	77.78	0.00	100.00	34.94	6.02	18.07	39.76	1.20	75.71	24.29	4.00	16.00	20.00	12.00	48.00	8.96	28.36	25.37	20.90	16.42	87.18	12.82	9.43	22.64	30.19	37.74	44.74	0.00	55.26	6.98
BS	10.36	57.42	9.52	11.76	4.20	6.72	26.86	6.65	57.45	9.04	80.99	19.01	34.41	35.37	30.23	59.84	36.48	3.69	18.40	81.60	1.55	98.45	37.88	4.36	4.92	47.35	5.49	71.64	28.36	4.68	20.39	19.56	15.98	39.39	7.98	36.18	18.52	17.66	19.66	80.73	19.27	11.28	10.15	33.08	45.49	50.54	1.61	47.85	7.85
BT	1.86	28.07	1.16	52.67	4.41	11.83	5.91	18.90	72.05	3.15	84.64	15.36	16.06	11.47	72.48	60.23	34.09	5.68	7.52	92.48	2.02	97.98	29.24	3.39	5.93	57.63	3.81	88.21	11.79	6.39	14.70	34.50	14.06	30.35	15.58	26.09	12.32	26.81	19.20	81.75	18.25	9.73	15.56	20.62	54.09	20.51	1.71	77.78	3.94
CA	0.00	61.04	6.49	11.69	11.69	9.09	8.33	10.00	80.00	1.67	80.00	20.00	20.97	41.94	37.10	79.37	11.11	9.52	4.00	96.00	37.50	62.50	14.77	3.41	4.55	71.59	5.68	85.42	14.58	18.03	27.87	22.95	9.84	21.31	6.90	58.62	10.34	15.52	8.62	67.50	32.50	4.35	17.39	28.26	50.00	75.00	2.08	22.92	6.02
CB	8.85	48.96	8.33	17.71	4.17	11.98	26.73	6.45	57.60	9.22	81.11	18.89	35.20	36.87	27.93	66.06	27.27	6.67	11.43	88.57	1.56	98.44	29.35	7.97	7.25	51.09	4.35	75.74	24.26	6.15	14.87	23.59	17.95	37.44	11.35	31.88	21.83	13.54	21.40	83.05	16.95	18.75	10.94	33.59	36.72	45.56	3.33	51.11	5.88
CF	6.52	70.81	5.90	8.70	4.66	3.42	17.15	5.50	68.28	9.06	81.99	18.01	34.87	33.19	31.93	67.97	28.52	3.52	18.13	81.87	4.17	95.83	36.69	7.47	6.49	43.83	5.52	84.16	15.84	7.72	25.74	20.96	11.03	34.56	5.81	44.19	15.70	19.48	14.83	82.99	17.01	13.89	13.89	33.33	38.89	50.00	4.41	45.59	9.17
CH	6.45	56.99	4.66	20.79	7.89	3.23	15.32	4.84	70.16	9.68	71.60	28.40	32.02	31.53	36.45	47.73	15.91	36.36	20.30	79.70	2.20	97.80	39.70	3.88	3.88	47.46	5.07	67.98	32.02	18.10	25.24	17.62	8.10	30.95	6.06	46.97	12.88	17.80	16.29	79.62	20.38	10.55	8.26	41.28	39.91	40.82	4.76	54.42	9.09
CM	16.39	49.18	7.38	8.20	9.02	9.84	25.00	5.95	54.76	14.29	92.17	7.83	35.24	28.57	36.19	60.36	34.23	5.41	24.66	75.34	5.13	94.87	43.28	4.98	6.97	38.81	5.97	74.66	25.34	7.95	19.87	23.84	16.56	31.79	7.09	46.10	17.73	13.48	15.60	88.75	11.25	16.67	12.04	26.85	44.44	50.77	1.54	47.69	10.43
CO	12.90	48.39	12.90	14.52	3.23	8.06	26.67	6.67	58.33	8.33	78.26	21.74	32.00	30.00	38.00	75.61	24.39	0.00	18.75	81.25	0.00	100.00	39.00	6.00	9.00	44.00	2.00	87.69	12.31	6.06	25.76	22.73	16.67	28.79	4.92	42.62	14.75	22.95	14.75	77.14	22.86	11.11	15.56	22.22	51.11	55.00	5.00	40.00	11.63
CR	3.70	75.93	7.41	11.11	0.00	1.85	20.00	5.00	66.67	8.33	82.14	17.86	47.06	17.65	35.29	57.14	38.10	4.76	10.00	90.00	0.00	100.00	41.94	1.08	8.60	36.56	11.83	72.13	27.87	5.36	16.07	19.64	8.93	50.00	4.29	37.14	12.86	34.29	11.43	82.93	17.07	9.43	18.87	28.30	43.40	35.71	0.00	64.29	7.79
CT	14.29	51.65	8.79	7.69	8.79	8.79	28.57	5.10	57.14	9.18	80.00	20.00	37.35	27.71	34.94	63.75	35.00	1.25	19.61	80.39	6.25	93.75	40.52	9.80	4.58	41.83	3.27	75.00	25.00	11.90	22.62	19.05	22.62	23.81	9.09	40.00	16.36	19.09	15.45	79.03	20.97	12.16	13.51	21.62	52.70	57.63	1.69	40.68	14.91
CV	5.45	57.20	8.95	14.01	8.56	5.84	23.27	5.82	64.00	6.91	84.47	15.53	30.95	36.51	32.54	62.44	30.32	7.24	22.90	77.10	2.00	98.00	19.73	4.66	7.12	37.26	31.23	71.99	28.01	9.27	22.18	18.55	16.53	33.47	6.42	39.62	20.75	17.74	15.47	81.88	18.12	14.90	11.06	31.73	42.31	40.13	26.32	33.55	10.29
CW	4.21	58.95	3.16	18.95	8.42	6.32	28.26	2.17	57.61	11.96	74.07	25.93	31.25	41.25	27.50	69.77	23.26	6.98	15.38	84.62	2.50	97.50	22.94	7.34	3.67	48.62	17.43	74.74	25.26	10.00	23.75	15.00	12.50	38.75	7.45	40.43	20.21	15.96	15.96	81.63	18.37	8.86	13.92	34.18	43.04	49.18	9.84	40.98	10.10
DA	23.64	38.18	12.73	9.09	7.27	9.09	27.87	6.56	54.10	11.48	79.49	20.51	32.56	25.58	41.86	50.00	50.00	0.00	6.90	93.10	0.00	100.00	49.28	13.04	1.45	30.43	5.80	88.64	11.36	7.69	20.51	17.95	20.51	33.33	5.77	40.38	19.23	19.23	15.38	96.55	3.45	11.11	2.78	50.00	36.11	50.00	0.00	50.00	14.29
DD	1.30	48.05	5.19	36.36	3.90	5.19	15.87	23.81	58.73	1.59	80.00	20.00	22.73	18.18	59.09	79.59	16.33	4.08	20.83	79.17	0.00	100.00	30.12	7.23	4.82	56.63	1.20	85.14	14.86	14.81	16.67	31.48	20.37	16.67	0.00	46.00	12.00	28.00	14.00	82.86	17.14	10.53	21.05	15.79	52.63	22.73	0.00	77.27	7.14
DE	5.15	52.94	8.09	20.59	6.62	6.62	23.13	10.88	55.10	10.88	76.22	23.78	23.40	54.61	21.99	68.42	24.06	7.52	18.37	81.63	0.00	100.00	19.35	5.99	4.15	57.60	12.90	73.74	26.26	14.00	21.33	15.33	17.33	32.00	5.63	50.00	14.08	13.38	16.90	88.00	12.00	13.21	7.55	38.68	40.57	43.40	32.08	24.53	6.29
DG	4.35	39.13	0.00	56.52	0.00	0.00	7.69	23.08	69.23	0.00	78.57	21.43	31.25	31.25	37.50	88.24	11.76	0.00	25.00	75.00	33.33	66.67	3.70	7.41	7.41	62.96	18.52	81.48	18.52	24.24	15.15	27.27	27.27	6.06	10.00	50.00	5.00	20.00	15.00	63.64	36.36	25.00	6.25	18.75	50.00	62.50	12.50	25.00	11.43
DH	3.66	58.54	10.98	13.41	9.76	3.66	13.95	16.28	61.63	8.14	76.74	23.26	33.33	38.67	28.00	77.97	16.95	5.08	18.75	81.25	7.14	92.86	12.04	9.26	2.78	62.04	13.89	85.33	14.67	15.85	18.29	14.63	12.20	39.02	0.00	53.62	17.39	15.94	13.04	84.09	15.91	7.14	14.29	33.93	44.64	44.68	0.00	55.32	5.00
DL	3.51	59.65	7.02	8.77	8.77	12.28	22.81	12.28	61.40	3.51	81.97	18.03	26.42	49.06	24.53	66.00	24.00	10.00	21.74	78.26	12.00	88.00	17.58	9.89	0.00	61.54	10.99	76.79	23.21	21.54	23.08	13.85	7.69	33.85	3.03	50.00	12.12	22.73	12.12	85.19	14.81	6.98	9.30	30.23	53.49	70.97	3.23	25.81	4.23
DN	3.28	54.92	8.20	12.30	7.38	13.93	15.33	4.67	66.00	14.00	81.15	18.85	26.61	50.81	22.58	65.69	29.41	4.90	18.75	81.25	16.67	83.33	18.05	6.02	10.53	49.62	15.79	72.78	27.22	15.38	25.38	20.00	13.08	26.15	6.11	45.04	22.14	19.08	7.63	79.45	20.55	12.00	13.00	29.00	46.00	48.24	24.71	27.06	8.70
DT	11.11	53.33	8.89	11.11	4.44	11.11	20.00	12.31	55.38	12.31	83.33	16.67	38.89	31.48	29.63	66.67	33.33	0.00	20.83	79.17	4.17	95.83	44.71	9.41	4.71	41.18	0.00	62.12	37.88	17.02	10.64	14.89	19.15	38.30	0.00	37.50	14.58	27.08	20.83	87.50	12.50	8.33	10.42	33.33	47.92	66.67	6.06	27.27	8.00
DY	5.13	56.41	10.26	11.54	6.41	10.26	13.04	7.61	75.00	4.35	83.61	16.39	25.00	47.22	27.78	69.70	24.24	6.06	25.00	75.00	6.67	93.33	16.67	4.63	6.48	55.56	16.67	75.70	24.30	11.43	22.86	21.43	11.43	32.86	10.59	35.29	20.00	21.18	12.94	84.09	15.91	7.41	16.67	24.07	51.85	16.36	50.91	32.73	9.38
E	6.85	51.37	6.85	14.38	10.27	10.27	24.11	4.26	57.45	14.18	85.26	14.74	32.79	22.95	44.26	63.56	30.51	5.93	22.92	77.08	6.00	94.00	40.54	9.46	3.15	38.74	8.11	82.04	17.96	6.29	19.58	23.08	13.29	37.76	8.82	42.94	18.82	10.59	18.82	88.39	11.61	12.07	9.48	25.00	53.45	46.03	0.00	53.97	12.84
EC	0.00	77.78	11.11	0.00	0.00	11.11	45.00	10.00	35.00	10.00	83.33	16.67	42.86	14.29	42.86	40.00	50.00	10.00	0.00	100.00	33.33	66.67	52.38	14.29	0.00	28.57	4.76	70.00	30.00	10.00	20.00	20.00	10.00	40.00	0.00	28.57	28.57	28.57	14.29	78.57	21.43	18.18	9.09	27.27	45.45	50.00	0.00	50.00	17.65
EH	3.44	44.33	3.09	39.52	3.78	5.84	18.77	12.64	61.01	7.58	80.89	19.11	26.63	25.13	48.24	75.90	16.92	7.18	12.28	87.72	1.18	98.82	13.86	5.77	8.78	69.52	2.08	89.49	10.51	16.67	16.67	22.76	19.92	23.98	4.76	41.27	12.70	21.43	19.84	79.57	20.43	10.75	8.60	26.88	53.76	39.74	1.28	58.97	9.28
EN	23.26	46.51	9.30	13.95	0.00	6.98	27.78	7.41	59.26	5.56	83.33	16.67	47.50	20.00	32.50	60.00	34.29	5.71	29.03	70.97	0.00	100.00	58.21	4.48	4.48	25.37	7.46	77.08	22.92	4.88	21.95	19.51	12.20	41.46	12.96	35.19	16.67	22.22	12.96	85.29	14.71	13.79	13.79	27.59	44.83	36.36	0.00	63.64	11.11
EX	13.38	54.93	12.68	5.63	7.04	6.34	17.76	8.55	61.84	11.84	86.55	13.45	36.75	34.19	29.06	57.69	39.42	2.88	20.69	79.31	1.56	98.44	30.59	8.24	6.47	51.18	3.53	76.06	23.94	5.88	21.32	19.12	13.97	39.71	6.25	29.69	21.09	28.91	14.06	81.72	18.28	11.88	7.92	40.59	39.60	43.96	7.69	48.35	12.88
FK	1.28	42.31	6.41	46.15	2.56	1.28	13.16	15.79	68.42	2.63	75.76	24.24	31.11	11.11	57.78	78.57	21.43	0.00	28.57	71.43	0.00	100.00	14.81	11.11	12.96	51.85	9.26	91.07	8.93	14.29	14.29	30.61	18.37	22.45	6.52	43.48	17.39	26.09	6.52	80.00	20.00	8.00	20.00	24.00	48.00	56.52	0.00	43.48	8.96
FY	1.72	58.62	5.17	18.97	6.90	8.62	18.00	2.00	68.00	12.00	84.21	15.79	38.64	34.09	27.27	79.59	16.33	4.08	9.09	90.91	18.18	81.82	12.99	6.49	1.30	45.45	33.77	70.37	29.63	7.50	32.50	10.00	7.50	42.50	6.00	44.00	14.00	22.00	14.00	78.12	21.88	11.76	2.94	29.41	55.88	60.00	0.00	40.00	7.69
G	0.54	41.29	1.34	47.45	1.88	7.51	13.45	12.07	71.72	2.76	74.37	25.63	NA	NA	NA	76.32	20.00	3.68	7.03	92.97	0.00	100.00	17.58	4.69	10.16	65.63	1.95	85.41	14.59	19.01	16.94	23.97	18.60	21.49	7.11	37.55	10.67	20.55	24.11	83.25	16.75	5.42	12.32	29.06	53.20	26.14	1.14	72.73	6.87
GL	12.27	53.18	7.73	13.64	8.64	4.55	24.77	4.67	63.55	7.01	79.80	20.20	33.82	34.30	31.88	61.27	35.26	3.47	16.28	83.72	4.69	95.31	25.75	10.03	5.35	56.19	2.68	71.43	28.57	9.27	21.95	25.37	10.24	33.17	8.72	32.57	19.27	12.84	26.61	93.57	6.43	17.24	7.59	23.45	51.72	63.50	4.38	32.12	7.66
GU	13.07	52.27	12.50	13.07	3.41	5.68	33.19	8.82	49.16	8.82	84.21	15.79	37.04	26.46	36.51	61.40	31.58	7.02	19.83	80.17	4.71	95.29	33.33	8.96	5.73	49.82	2.15	74.41	25.59	7.29	20.31	21.35	14.06	36.98	10.68	34.47	16.99	20.87	16.99	87.96	12.04	12.30	11.48	35.25	40.98	50.00	3.64	46.36	8.26
GY	40.00	40.00	0.00	20.00	0.00	0.00	33.33	0.00	41.67	25.00	100.00	0.00	11.11	22.22	66.67	62.50	25.00	12.50	0.00	100.00	0.00	100.00	47.06	11.76	5.88	29.41	5.88	77.78	22.22	6.25	18.75	25.00	6.25	43.75	11.11	44.44	11.11	33.33	0.00	100.00	0.00	14.29	42.86	14.29	28.57	85.71	0.00	14.29	14.29
HA	16.95	62.71	6.78	8.47	0.00	5.08	23.61	1.39	68.06	6.94	76.19	23.81	36.92	12.31	50.77	60.87	39.13	0.00	17.78	82.22	0.00	100.00	47.42	9.28	8.25	26.80	8.25	81.48	18.52	0.00	26.67	22.22	11.11	40.00	4.55	36.36	27.27	19.70	12.12	85.29	14.71	6.98	6.98	41.86	44.19	38.71	0.00	61.29	6.25
HD	3.30	51.65	8.79	18.68	3.30	14.29	27.17	3.26	60.87	8.70	85.71	14.29	34.67	44.00	21.33	75.95	13.92	10.13	14.29	85.71	63.79	36.21	16.67	5.26	2.63	65.79	9.65	75.22	24.78	17.86	22.62	20.24	14.29	25.00	3.45	55.17	10.34	18.39	12.64	87.50	12.50	7.14	11.43	30.00	51.43	67.31	1.92	30.77	11.11
HG	5.88	64.71	11.76	8.82	5.88	2.94	18.60	4.65	65.12	11.63	75.76	24.24	40.62	37.50	21.88	86.67	6.67	6.67	7.69	92.31	20.00	80.00	27.87	6.56	1.64	60.66	3.28	72.92	27.08	15.38	33.33	5.13	10.26	35.90	2.78	50.00	13.89	27.78	5.56	91.30	8.70	13.79	10.34	20.69	55.17	56.67	10.00	33.33	5.45
HP	15.13	51.32	7.89	13.16	5.26	7.24	27.65	4.12	59.41	8.82	83.87	16.13	33.11	31.08	35.81	54.39	41.23	4.39	22.73	77.27	0.00	100.00	38.05	7.96	8.41	42.04	3.54	73.56	26.44	6.17	17.90	23.46	20.37	32.10	6.83	40.98	18.05	17.56	16.59	87.36	12.64	15.93	13.27	32.74	38.05	47.25	1.10	51.65	10.38
HR	0.00	69.44	8.33	11.11	5.56	5.56	30.56	5.56	58.33	5.56	56.41	43.59	36.67	40.00	23.33	70.83	25.00	4.17	38.89	61.11	0.00	100.00	19.61	3.92	0.00	74.51	1.96	86.11	13.89	3.23	29.03	32.26	16.13	19.35	8.33	70.83	0.00	16.67	4.17	80.00	20.00	12.50	12.50	25.00	50.00	68.75	6.25	25.00	10.26
HS	0.00	50.00	0.00	50.00	0.00	0.00	0.00	0.00	100.00	0.00	75.00	25.00	0.00	50.00	50.00	100.00	0.00	0.00	100.00	0.00	0.00	100.00	0.00	16.67	0.00	83.33	0.00	100.00	0.00	0.00	0.00	50.00	50.00	0.00	0.00	0.00	33.33	33.33	33.33	100.00	0.00	33.33	0.00	33.33	33.33	100.00	0.00	0.00	0.00
HU	3.23	58.06	7.53	10.75	8.60	11.83	26.21	10.68	52.43	10.68	84.68	15.32	27.27	53.54	19.19	79.05	17.14	3.81	13.95	86.05	3.45	96.55	25.88	3.53	3.53	57.65	9.41	69.49	30.51	15.05	29.03	19.35	15.05	21.51	7.07	49.49	7.07	27.27	9.09	79.63	20.37	12.77	8.51	36.17	42.55	51.02	2.04	46.94	8.06
HX	0.00	58.97	17.95	10.26	2.56	10.26	23.91	2.17	58.70	15.22	78.00	22.00	20.83	54.17	25.00	75.00	18.75	6.25	0.00	100.00	45.45	54.55	20.00	14.55	1.82	58.18	5.45	78.00	22.00	25.81	16.13	12.90	19.35	25.81	0.00	56.67	10.00	23.33	10.00	90.00	10.00	9.37	15.63	31.25	43.75	50.00	10.00	40.00	10.42
IG	13.46	55.77	11.54	13.46	0.00	5.77	29.51	6.56	55.74	8.20	85.11	14.89	36.84	19.30	43.86	50.00	45.65	4.35	23.53	76.47	0.00	100.00	56.36	14.55	7.27	20.00	1.82	70.21	29.79	4.35	26.09	15.22	21.74	32.61	10.94	37.50	18.75	14.06	18.75	90.00	10.00	17.07	9.76	34.15	39.02	44.83	0.00	55.17	17.91
IM	0.00	52.78	2.78	25.00	11.11	8.33	NA	NA	NA	NA	NA	NA	34.48	27.59	37.93	78.57	17.86	3.57	5.00	95.00	0.00	100.00	20.51	10.26	5.13	61.54	2.56	95.45	4.55	14.29	17.86	17.86	28.57	21.43	8.00	44.00	12.00	20.00	16.00	81.25	18.75	16.67	5.56	44.44	33.33	50.00	0.00	50.00	5.41
IP	3.88	60.47	13.95	11.63	6.20	3.88	22.29	12.05	59.04	6.63	83.21	16.79	39.84	26.02	34.15	NA	NA	NA	11.27	88.73	0.00	100.00	39.44	8.45	3.29	46.95	1.88	78.95	21.05	8.39	25.87	19.58	11.89	34.27	7.88	42.42	16.36	18.79	14.55	80.49	19.51	9.24	10.92	45.38	34.45	42.00	4.00	54.00	7.78
IV	0.00	37.25	3.92	49.02	7.84	1.96	16.67	22.73	59.09	1.52	79.17	20.83	29.73	24.32	45.95	81.13	16.98	1.89	10.00	90.00	0.00	100.00	16.98	7.55	3.77	67.92	3.77	84.91	15.09	19.15	14.89	19.15	34.04	12.77	0.00	48.98	14.29	12.24	24.49	92.31	7.69	11.11	11.11	29.63	48.15	36.84	5.26	57.89	6.76
JE	0.00	33.33	0.00	66.67	0.00	0.00	0.00	0.00	66.67	33.33	100.00	0.00	0.00	50.00	50.00	100.00	0.00	0.00	0.00	100.00	0.00	100.00	16.67	0.00	0.00	66.67	16.67	75.00	25.00	0.00	16.67	16.67	50.00	16.67	0.00	25.00	25.00	25.00	25.00	66.67	33.33	NA	NA	NA	NA	100.00	0.00	0.00	0.00
KA	0.00	36.67	1.67	51.67	5.00	5.00	17.50	15.00	67.50	0.00	72.55	27.45	16.67	20.83	62.50	87.80	4.88	7.32	23.08	76.92	14.29	85.71	13.33	13.33	10.00	60.00	3.33	92.31	7.69	14.71	14.71	11.76	29.41	29.41	3.70	40.74	14.81	25.93	14.81	94.74	5.26	0.00	20.59	20.59	58.82	11.11	0.00	88.89	3.03
KT	11.02	58.47	8.47	9.32	9.32	3.39	28.95	4.61	55.26	11.18	83.33	16.67	37.31	31.34	31.34	53.04	43.48	3.48	23.68	76.32	0.00	100.00	35.80	11.36	10.80	40.91	1.14	71.14	28.86	8.94	17.89	21.95	23.58	27.64	11.29	35.48	20.16	13.71	19.35	83.82	16.18	10.98	15.85	35.37	37.80	42.62	1.64	55.74	9.09
KW	0.00	37.50	0.00	62.50	0.00	0.00	22.22	55.56	22.22	0.00	87.50	12.50	20.00	20.00	60.00	100.00	0.00	0.00	0.00	100.00	0.00	100.00	0.00	0.00	0.00	90.91	9.09	100.00	0.00	100.00	0.00	0.00	0.00	0.00	0.00	28.57	0.00	57.14	14.29	100.00	0.00	20.00	0.00	40.00	40.00	0.00	0.00	100.00	10.00
KY	2.33	44.19	4.65	36.05	5.81	6.98	19.23	21.79	55.13	3.85	71.01	28.99	20.00	22.22	57.78	76.12	17.91	5.97	15.38	84.62	0.00	100.00	9.73	9.73	7.96	70.80	1.77	86.59	13.41	23.19	11.59	21.74	18.84	24.64	9.64	37.35	15.66	19.28	18.07	60.38	39.62	9.80	23.53	21.57	45.10	32.35	2.94	64.71	3.85
L	3.06	50.66	4.37	30.57	7.86	3.49	12.38	4.46	73.76	9.41	81.09	18.91	22.02	24.40	53.57	42.53	12.67	44.80	7.37	92.63	1.37	98.63	40.87	4.33	5.29	40.38	9.13	71.78	28.22	13.58	24.69	13.58	11.11	37.04	6.40	51.72	15.76	12.81	13.30	86.41	13.59	8.51	8.51	33.33	49.65	48.96	3.12	47.92	13.97
LA	3.96	53.47	7.92	19.80	6.93	7.92	16.22	6.31	65.77	11.71	87.76	12.24	40.00	37.78	22.22	65.12	18.60	16.28	20.41	79.59	18.60	81.40	17.93	8.97	2.76	60.69	9.66	75.97	24.03	12.26	24.53	13.21	24.53	25.47	3.88	48.54	15.53	16.50	15.53	79.69	20.31	13.79	13.79	41.38	31.03	48.48	9.09	42.42	3.74
LD	7.69	61.54	0.00	15.38	0.00	15.38	18.18	9.09	72.73	0.00	44.44	55.56	36.36	54.55	9.09	54.55	36.36	9.09	66.67	33.33	0.00	100.00	31.25	6.25	6.25	56.25	0.00	75.00	25.00	8.33	16.67	25.00	25.00	25.00	7.69	23.08	30.77	23.08	15.38	100.00	0.00	12.50	25.00	50.00	12.50	55.56	11.11	33.33	14.29
LE	12.31	54.87	6.67	13.33	7.18	5.64	21.15	7.93	60.35	10.57	83.06	16.94	30.81	43.43	25.76	61.58	33.33	5.08	17.00	83.00	5.33	94.67	18.80	6.77	6.02	63.91	4.51	72.46	27.54	9.42	20.42	19.37	13.09	37.70	6.00	37.00	17.00	25.50	14.50	86.29	13.71	9.93	11.35	36.17	42.55	50.00	10.83	39.17	7.95
LL	7.48	54.21	7.48	18.69	4.67	7.48	16.82	7.48	70.09	5.61	82.42	17.58	36.17	36.17	27.66	72.09	19.77	8.14	15.91	84.09	4.35	95.65	22.22	4.17	4.17	48.61	20.83	80.17	19.83	13.54	23.96	18.75	10.42	33.33	7.27	43.64	15.45	20.00	13.64	94.74	5.26	4.35	17.39	40.58	37.68	46.38	4.35	49.28	7.94
LN	6.78	55.93	6.78	16.95	10.17	3.39	22.39	7.46	52.24	17.91	78.46	21.54	22.73	46.97	30.30	79.31	15.52	5.17	24.24	75.76	4.55	95.45	20.24	10.71	4.76	53.57	10.71	71.87	28.13	1.54	27.69	21.54	16.92	32.31	6.00	32.00	24.00	18.00	20.00	90.32	9.68	13.64	18.18	25.00	43.18	76.32	2.63	21.05	5.63
LS	5.34	59.35	8.01	12.76	6.53	8.01	17.85	6.52	64.87	10.76	81.38	18.62	31.28	42.18	26.54	68.85	24.26	6.89	12.03	87.97	32.97	67.03	19.16	3.39	4.99	62.48	9.98	76.84	23.16	12.20	25.00	16.16	13.41	33.23	5.60	48.27	15.20	20.27	10.67	85.25	14.75	14.18	5.97	32.09	47.76	51.00	4.00	45.00	7.42
LU	16.67	50.00	11.67	11.67	3.33	6.67	23.29	10.96	56.16	9.59	75.00	25.00	37.93	24.14	37.93	56.00	30.00	14.00	21.62	78.38	7.14	92.86	55.67	5.15	14.43	24.74	0.00	73.13	26.87	11.48	26.23	13.11	9.84	39.34	4.35	40.58	15.94	23.19	15.94	84.85	15.15	7.50	15.00	35.00	42.50	51.61	3.23	45.16	14.08
M	3.03	58.18	5.15	20.91	6.97	5.76	15.56	7.78	65.56	11.11	79.83	20.17	26.28	42.31	31.41	71.53	20.83	7.64	18.29	81.71	8.49	91.51	18.07	4.42	7.03	33.53	36.95	76.94	23.06	10.37	31.44	12.04	13.38	32.78	3.62	51.25	15.32	16.16	13.65	78.26	21.74	10.08	6.30	36.13	47.48	54.66	1.86	43.48	11.68
ME	12.75	50.00	10.78	11.76	3.92	10.78	26.45	8.26	53.72	11.57	83.17	16.83	38.82	25.88	35.29	60.42	31.25	8.33	15.38	84.62	0.00	100.00	36.42	6.36	8.09	42.77	6.36	71.93	28.07	9.02	22.95	17.21	15.57	35.25	9.48	43.97	12.07	13.79	20.69	79.71	20.29	16.67	8.97	26.92	47.44	58.33	2.78	38.89	9.30
MK	12.73	52.73	12.73	10.30	2.42	9.09	26.83	9.27	54.63	9.27	81.33	18.67	34.37	21.25	44.38	57.25	38.93	3.82	17.53	82.47	1.27	98.73	41.53	12.71	3.39	38.98	3.39	69.82	30.18	8.07	27.95	16.77	18.01	29.19	4.14	34.91	9.47	33.73	17.75	82.00	18.00	11.02	12.71	35.59	40.68	42.00	2.00	56.00	11.24
ML	0.00	37.50	2.08	56.25	2.08	2.08	12.20	7.32	80.49	0.00	78.95	21.05	31.58	5.26	63.16	85.71	14.29	0.00	13.33	86.67	0.00	100.00	22.22	5.56	5.56	66.67	0.00	95.24	4.76	12.12	18.18	30.30	18.18	21.21	0.00	37.04	3.70	33.33	25.93	90.00	10.00	0.00	4.35	30.43	65.22	14.29	0.00	85.71	4.35
N	7.87	57.87	9.55	16.85	2.81	5.06	23.96	8.33	59.37	8.33	83.62	16.38	32.88	27.40	39.73	58.33	33.33	8.33	13.39	86.61	5.08	94.92	41.80	9.77	5.08	39.06	4.30	77.06	22.94	8.11	20.54	19.46	14.05	37.84	8.80	41.67	19.44	13.43	16.67	84.62	15.38	13.04	7.97	31.16	47.83	47.37	1.32	51.32	12.65
NE	1.40	61.19	4.90	16.78	10.84	4.90	12.43	20.41	58.88	8.28	78.27	21.73	34.04	35.79	30.18	73.00	22.36	4.64	19.39	80.61	6.35	93.65	13.53	10.32	3.67	48.62	23.85	84.65	15.35	17.75	22.83	17.39	12.68	29.35	4.78	55.41	10.83	18.15	10.83	85.50	14.50	12.08	8.33	32.92	46.67	46.10	3.55	50.35	8.45
NG	5.02	56.99	7.89	17.56	7.53	5.02	17.51	9.76	64.98	7.74	78.11	21.89	29.62	43.55	26.83	66.80	25.82	7.38	18.54	81.46	5.94	94.06	20.47	6.22	3.89	50.00	19.43	72.00	28.00	13.81	28.36	17.54	9.33	30.97	5.36	38.21	22.50	20.00	13.93	77.50	22.50	11.45	9.25	36.12	43.17	43.46	16.23	40.31	9.97
NN	9.94	57.31	11.70	10.53	2.92	7.60	26.70	8.38	59.69	5.24	81.33	18.67	33.12	36.25	30.62	54.62	35.38	10.00	19.28	80.72	1.39	98.61	23.66	9.82	3.13	43.75	19.64	71.73	28.27	9.38	23.12	15.62	15.00	36.88	5.33	47.93	12.43	21.89	12.43	89.19	10.81	12.39	10.62	30.09	46.90	50.00	7.45	42.55	7.98
NP	9.72	65.97	9.03	4.17	8.33	2.78	17.57	9.46	64.86	8.11	72.59	27.41	43.90	23.58	32.52	64.46	32.23	3.31	28.75	71.25	2.00	98.00	23.02	7.19	5.76	59.71	4.32	83.33	16.67	7.20	24.80	25.60	14.40	28.00	7.41	45.93	11.11	20.74	14.81	90.79	9.21	9.30	6.98	29.07	54.65	41.77	8.86	49.37	6.71
NR	6.96	58.26	7.83	13.04	7.83	6.09	30.77	5.38	55.38	8.46	88.50	11.50	27.64	36.59	35.77	68.07	26.89	5.04	23.44	76.56	0.00	100.00	35.79	7.37	5.79	46.32	4.74	80.85	19.15	6.72	30.25	18.49	13.45	31.09	6.25	44.53	14.06	17.97	17.19	88.24	11.76	19.35	5.38	27.96	47.31	67.14	2.86	30.00	9.32
NW	11.24	59.55	6.74	10.11	2.25	10.11	22.94	5.50	58.72	12.84	86.05	13.95	34.38	20.83	44.79	45.78	46.99	7.23	15.94	84.06	2.44	97.56	44.23	7.69	8.97	35.90	3.21	81.82	18.18	7.84	16.67	22.55	12.75	40.20	10.17	28.81	20.34	22.03	18.64	80.82	19.18	14.81	8.64	34.57	41.98	43.75	4.17	52.08	7.58
OL	0.86	55.17	10.34	18.97	12.07	2.59	14.16	7.96	69.03	8.85	80.61	19.39	32.00	38.00	30.00	71.56	16.51	11.93	17.39	82.61	10.53	89.47	17.22	7.28	2.65	34.44	38.41	76.11	23.89	11.54	27.88	9.62	13.46	37.50	5.31	46.02	17.70	18.58	12.39	81.54	18.46	14.10	5.13	42.31	38.46	49.35	2.60	48.05	13.14
OX	9.43	60.38	12.74	8.49	4.25	4.72	30.15	6.87	55.34	7.63	81.54	18.46	39.52	27.62	32.86	62.50	33.93	3.57	15.75	84.25	2.88	97.12	28.17	5.92	7.04	53.52	5.35	73.31	26.69	4.37	23.81	17.86	13.10	40.87	9.45	31.10	17.72	21.26	20.47	85.50	14.50	11.76	13.73	36.60	37.91	41.67	5.00	53.33	8.56
PA	1.27	32.91	3.80	49.37	7.59	5.06	15.25	13.56	69.49	1.69	69.70	30.30	35.29	11.76	52.94	78.57	19.05	2.38	6.67	93.33	0.00	100.00	27.27	2.27	6.82	61.36	2.27	87.76	12.24	18.52	18.52	14.81	24.07	24.07	2.13	51.06	17.02	21.28	8.51	82.14	17.86	9.76	12.20	34.15	43.90	33.33	0.00	66.67	1.85
PE	9.60	53.11	10.73	12.99	5.65	7.91	24.06	6.95	58.29	10.70	83.44	16.56	34.18	39.24	26.58	60.14	36.96	2.90	17.65	82.35	7.14	92.86	25.77	7.69	6.92	51.54	8.08	65.22	34.78	4.88	23.78	21.95	13.41	35.98	10.29	36.57	13.71	21.14	18.29	84.11	15.89	10.24	13.39	32.28	44.09	54.64	3.09	42.27	9.80
PH	3.33	46.67	10.00	36.67	0.00	3.33	31.82	9.09	59.09	0.00	87.50	12.50	23.53	23.53	52.94	83.33	8.33	8.33	11.11	88.89	0.00	100.00	4.44	13.33	8.89	71.11	2.22	91.30	8.70	22.22	18.52	22.22	29.63	7.41	11.76	52.94	0.00	5.88	29.41	90.91	9.09	0.00	28.57	14.29	57.14	45.45	0.00	54.55	7.14
PL	8.77	64.91	3.51	9.65	6.14	7.02	24.60	3.97	64.29	7.14	86.09	13.91	30.36	33.04	36.61	62.50	34.82	2.68	24.62	75.38	2.44	97.56	30.67	6.00	7.33	53.33	2.67	76.47	23.53	3.92	26.47	17.65	20.59	31.37	10.31	27.84	14.43	24.74	22.68	82.14	17.86	6.49	9.09	38.96	45.45	41.38	3.45	55.17	11.68
PO	7.19	56.83	11.51	8.63	6.47	9.35	24.05	6.96	60.76	8.23	86.84	13.16	33.60	34.40	32.00	70.00	26.36	3.64	14.12	85.88	5.00	95.00	35.61	11.71	5.85	45.37	1.46	73.83	26.17	5.93	20.74	20.00	15.56	37.78	5.59	39.86	19.58	17.48	17.48	86.08	13.92	8.08	13.13	37.37	41.41	66.27	3.61	30.12	8.78
PR	2.45	47.85	4.29	25.77	13.50	6.13	19.02	11.66	60.12	9.20	82.48	17.52	29.86	44.44	25.69	65.03	19.58	15.38	14.29	85.71	10.20	89.80	19.19	8.08	4.04	54.55	14.14	75.32	24.68	7.38	18.12	20.81	10.07	43.62	8.45	41.55	19.01	14.08	16.90	79.22	20.78	14.81	12.04	37.04	36.11	57.32	3.66	39.02	7.14
RG	12.64	55.56	9.58	7.66	8.43	6.13	28.16	5.83	56.31	9.71	81.03	18.97	29.50	33.33	37.16	65.64	31.28	3.08	17.36	82.64	3.16	96.84	32.24	9.82	7.05	45.09	5.79	74.84	25.16	8.70	22.41	20.07	14.38	34.45	8.36	35.19	20.21	16.72	19.51	85.38	14.62	11.88	15.84	30.69	41.58	50.66	4.61	44.74	12.64
RH	15.48	45.16	20.00	6.45	5.81	7.10	30.36	8.93	51.19	9.52	83.05	16.95	39.60	25.50	34.90	63.55	33.64	2.80	18.68	81.32	4.55	95.45	37.85	10.75	7.01	41.12	3.27	74.32	25.68	8.22	16.44	19.18	13.01	43.15	8.33	35.90	15.38	25.00	15.38	83.67	16.33	14.29	10.08	37.82	37.82	30.26	5.26	64.47	5.84
RM	22.92	43.75	12.50	6.25	10.42	4.17	22.73	4.55	63.64	9.09	78.00	22.00	41.46	14.63	43.90	56.67	43.33	0.00	19.23	80.77	0.00	100.00	60.00	5.00	11.67	16.67	6.67	78.57	21.43	6.82	20.45	6.82	25.00	40.91	7.84	52.94	3.92	23.53	11.76	92.00	8.00	8.33	13.89	38.89	38.89	52.50	0.00	47.50	12.50
S	3.48	56.65	9.49	14.87	7.59	7.91	16.99	5.13	67.95	9.94	82.53	17.47	27.81	51.32	20.86	66.42	24.35	9.23	18.24	81.76	30.81	69.19	14.05	3.51	3.93	35.74	42.77	71.36	28.64	11.68	23.36	18.61	15.33	31.02	4.62	45.66	16.18	21.97	11.56	81.91	18.09	12.18	9.59	35.06	43.17	50.23	22.62	27.15	10.05
SA	4.52	72.88	3.95	10.17	4.52	3.95	14.29	4.76	75.60	5.36	70.62	29.38	43.88	28.78	27.34	77.12	20.92	1.96	15.79	84.21	1.64	98.36	30.89	5.69	3.25	54.47	5.69	78.65	21.35	10.47	27.91	19.19	11.05	31.40	5.85	50.24	14.15	15.12	14.63	82.65	17.35	5.98	8.55	31.62	53.85	38.61	4.95	56.44	4.93
SE	11.76	54.90	9.31	12.25	5.39	6.37	29.41	7.56	55.88	7.14	86.47	13.53	31.86	26.96	41.18	58.19	33.90	7.91	10.00	90.00	1.33	98.67	38.32	7.79	4.67	42.37	6.85	78.99	21.01	10.67	19.11	21.78	15.11	33.33	7.44	40.91	16.94	18.18	16.53	84.93	15.07	9.03	7.64	33.33	50.00	42.72	2.91	54.37	13.27
SG	7.21	54.05	11.71	13.51	6.31	7.21	26.98	6.35	53.97	12.70	85.83	14.17	28.04	35.51	36.45	79.26	18.52	2.22	22.86	77.14	2.50	97.50	37.65	9.26	5.56	41.98	5.56	71.09	28.91	8.74	24.27	14.56	12.62	39.81	8.33	40.00	17.50	15.83	18.33	79.71	20.29	14.74	10.53	30.53	44.21	45.76	1.69	52.54	16.03
SK	0.94	55.87	8.92	15.02	14.55	4.69	17.57	8.56	68.02	5.86	74.57	25.43	32.18	41.09	26.73	59.14	29.57	11.29	21.55	78.45	1.25	98.75	14.45	2.95	4.13	45.13	33.33	77.59	22.41	10.00	37.78	15.56	8.89	27.78	7.20	53.81	10.59	16.95	11.44	86.84	13.16	12.96	11.73	35.19	40.12	55.74	3.28	40.98	9.73
SL	11.43	57.14	8.57	8.57	2.86	11.43	31.51	5.48	50.68	12.33	84.62	15.38	33.87	19.35	46.77	58.33	37.50	4.17	34.37	65.63	13.33	86.67	29.79	6.38	6.38	52.13	5.32	76.81	23.19	4.76	23.81	23.81	12.70	34.92	5.71	32.86	18.57	15.71	27.14	84.91	15.09	11.76	15.69	33.33	39.22	48.72	0.00	51.28	14.55
SM	5.13	56.41	17.95	2.56	12.82	5.13	15.91	9.09	68.18	6.82	92.31	7.69	50.00	13.64	36.36	67.86	28.57	3.57	27.27	72.73	0.00	100.00	46.38	10.14	10.14	24.64	8.70	78.43	21.57	8.89	28.89	11.11	17.78	33.33	9.09	40.91	9.09	22.73	18.18	90.00	10.00	19.05	11.90	28.57	40.48	55.56	5.56	38.89	6.82
SN	9.84	57.38	9.02	11.48	7.38	4.92	23.81	7.94	58.73	9.52	82.00	18.00	23.42	31.53	45.05	67.65	26.47	5.88	14.75	85.25	6.00	94.00	21.54	11.28	5.13	58.97	3.08	77.86	22.14	8.13	16.26	21.95	16.26	37.40	8.39	44.06	12.59	17.48	17.48	87.88	12.12	12.75	9.80	34.31	43.14	51.28	3.85	44.87	7.38
SO	9.14	52.00	15.43	12.57	4.00	6.86	26.73	6.44	52.97	13.86	85.63	14.37	34.46	27.12	38.42	52.94	35.88	11.18	22.11	77.89	3.08	96.92	36.43	7.50	7.86	44.64	3.57	73.50	26.50	6.99	23.66	16.67	20.43	32.26	9.09	33.69	16.04	24.06	17.11	77.34	22.66	13.38	9.15	32.39	45.07	48.11	1.89	50.00	6.55
SP	8.57	65.71	12.86	4.29	2.86	5.71	33.33	5.56	54.44	6.67	83.05	16.95	32.10	28.40	39.51	63.33	35.00	1.67	17.78	82.22	0.00	100.00	38.79	4.31	7.76	46.55	2.59	67.82	32.18	7.04	16.90	11.27	15.49	49.30	7.46	31.34	19.40	23.88	17.91	73.68	26.32	15.28	8.33	37.50	38.89	46.94	0.00	53.06	2.97
SR	0.00	39.29	14.29	28.57	17.86	0.00	9.30	23.26	65.12	2.33	81.82	18.18	23.08	50.00	26.92	71.43	9.52	19.05	8.33	91.67	0.00	100.00	17.39	0.00	0.00	82.61	0.00	86.96	13.04	23.08	26.92	11.54	11.54	26.92	0.00	79.49	0.00	12.82	7.69	80.00	20.00	10.00	6.67	36.67	46.67	52.63	0.00	47.37	2.78
SS	17.58	50.55	10.99	4.40	9.89	6.59	21.98	1.10	65.93	10.99	78.75	21.25	31.67	15.00	53.33	61.02	30.51	8.47	21.57	78.43	2.63	97.37	59.09	9.09	8.18	20.00	3.64	71.58	28.42	1.39	25.00	20.83	18.06	34.72	9.09	45.45	15.91	19.32	10.23	89.19	10.81	9.38	4.69	48.44	37.50	54.76	0.00	45.24	15.85
ST	6.34	50.70	7.75	14.08	13.38	7.75	18.01	9.94	62.11	9.94	81.75	18.25	33.80	42.25	23.94	60.83	32.50	6.67	15.94	84.06	4.92	95.08	21.05	5.26	4.68	56.73	12.28	73.81	26.19	13.10	24.14	19.31	10.34	33.10	8.50	40.52	24.18	14.38	12.42	82.50	17.50	15.00	5.00	32.00	48.00	39.36	23.40	37.23	8.97
SW	9.92	59.50	7.02	12.81	3.31	7.44	23.71	4.47	59.11	12.71	80.22	19.78	33.19	23.83	42.98	66.03	27.27	6.70	12.50	87.50	3.53	96.47	32.86	6.19	7.38	43.10	10.48	74.13	25.87	7.38	19.93	20.30	15.13	37.27	8.57	39.05	17.78	11.11	23.49	87.20	12.80	17.16	10.29	31.37	41.18	47.22	1.85	50.93	10.69
SY	5.97	56.72	5.97	17.91	5.97	7.46	23.60	8.99	53.93	13.48	82.89	17.11	31.94	41.67	26.39	70.18	26.32	3.51	17.65	82.35	2.63	97.37	22.32	6.25	2.68	57.14	11.61	77.08	22.92	14.08	19.72	16.90	16.90	32.39	2.70	47.30	14.86	20.27	14.86	88.89	11.11	17.31	1.92	30.77	50.00	40.00	15.56	44.44	11.34
TA	3.92	66.67	11.76	1.96	5.88	9.80	14.75	6.56	73.77	4.92	79.63	20.37	45.10	35.29	19.61	69.81	28.30	1.89	24.24	75.76	0.00	100.00	20.93	8.14	3.49	62.79	4.65	78.18	21.82	10.91	21.82	12.73	12.73	41.82	13.46	36.54	3.85	26.92	19.23	82.93	17.07	6.25	6.25	31.25	56.25	59.46	2.70	37.84	3.95
TD	0.00	45.83	8.33	33.33	12.50	0.00	7.69	26.92	61.54	3.85	80.95	19.05	40.00	25.00	35.00	64.29	28.57	7.14	14.29	85.71	16.67	83.33	12.50	10.00	0.00	75.00	2.50	80.00	20.00	26.32	0.00	21.05	10.53	42.11	0.00	63.64	4.55	22.73	9.09	66.67	33.33	6.25	12.50	31.25	50.00	42.86	14.29	42.86	4.00
TF	3.39	52.54	15.25	15.25	10.17	3.39	32.31	7.69	52.31	7.69	76.60	23.40	10.71	46.43	42.86	54.55	36.36	9.09	38.46	61.54	10.53	89.47	17.46	6.35	9.52	58.73	7.94	79.17	20.83	8.33	22.22	22.22	13.89	33.33	6.67	31.11	11.11	37.78	13.33	83.87	16.13	13.89	8.33	36.11	41.67	31.71	24.39	43.90	13.85
TN	14.29	47.62	16.19	10.48	6.67	4.76	37.68	6.52	48.55	7.25	83.65	16.35	38.98	30.51	30.51	64.77	29.55	5.68	25.00	75.00	1.92	98.08	33.54	7.93	4.27	50.00	4.27	74.64	25.36	4.00	17.60	24.00	16.00	38.40	10.14	31.76	13.51	25.68	18.92	88.57	11.43	13.19	10.99	41.76	34.07	39.39	1.52	59.09	7.35
TQ	5.08	57.63	10.17	1.69	10.17	15.25	25.81	9.68	48.39	16.13	81.82	18.18	51.92	26.92	21.15	58.49	35.85	5.66	19.51	80.49	0.00	100.00	31.33	3.61	9.64	46.99	8.43	77.42	22.58	5.36	21.43	21.43	16.07	35.71	10.17	44.07	5.08	28.81	11.86	72.34	27.66	16.28	2.33	37.21	44.19	52.63	2.63	44.74	12.00
TR	3.70	57.41	7.41	11.11	9.26	11.11	26.67	5.00	56.67	11.67	85.71	14.29	26.92	46.15	26.92	58.70	32.61	8.70	10.53	89.47	12.50	87.50	23.88	5.97	4.48	53.73	11.94	83.64	16.36	13.04	19.57	15.22	17.39	34.78	3.92	29.41	15.69	27.45	23.53	92.00	8.00	7.41	7.41	40.74	44.44	50.00	5.56	44.44	7.02
TS	1.03	71.13	1.03	13.40	5.15	8.25	19.39	10.20	63.27	7.14	81.08	18.92	23.16	49.47	27.37	73.79	16.50	9.71	21.43	78.57	12.20	87.80	24.78	7.96	5.31	53.98	7.96	80.95	19.05	12.04	32.41	13.89	10.19	31.48	6.09	51.30	14.78	15.65	12.17	82.98	17.02	14.81	3.70	32.10	49.38	47.46	6.78	45.76	10.76
TW	12.26	51.89	11.32	8.49	5.66	10.38	23.77	8.20	59.02	9.02	83.64	16.36	35.35	26.26	38.38	60.67	34.83	4.49	26.03	73.97	12.77	87.23	36.81	10.43	5.52	42.33	4.91	70.59	29.41	4.35	20.00	24.35	16.52	34.78	9.30	34.11	15.50	22.48	18.60	89.74	10.26	14.58	15.62	26.04	43.75	45.07	2.82	52.11	12.93
UB	9.80	47.06	11.76	17.65	7.84	5.88	23.81	2.38	71.43	2.38	84.78	15.22	40.48	19.05	40.48	54.55	36.36	9.09	20.83	79.17	0.00	100.00	47.76	11.94	7.46	25.37	7.46	73.91	26.09	5.41	21.62	24.32	16.22	32.43	10.26	41.03	10.26	15.38	23.08	85.71	14.29	9.09	18.18	36.36	36.36	59.09	4.55	36.36	9.30
W	9.35	56.07	12.15	8.41	8.41	5.61	26.27	8.47	57.63	7.63	88.03	11.97	39.02	24.39	36.59	60.78	36.27	2.94	16.28	83.72	2.50	97.50	36.69	11.24	5.92	37.87	8.28	77.78	22.22	7.14	21.43	21.43	15.18	34.82	9.84	41.80	13.93	13.93	20.49	90.10	9.90	5.06	6.33	37.97	50.63	40.68	0.00	59.32	9.42
WA	3.07	52.76	7.98	22.70	7.36	6.13	18.39	6.32	67.82	7.47	75.13	24.87	28.03	33.76	38.22	55.03	20.12	24.85	23.46	76.54	3.17	96.83	17.93	4.78	5.18	33.07	39.04	67.80	32.20	16.33	25.85	20.41	11.56	25.85	5.52	41.44	12.15	18.78	22.10	73.68	26.32	13.27	7.08	39.82	39.82	52.13	2.13	45.74	10.42
WC	0.00	60.00	6.67	13.33	6.67	13.33	25.00	0.00	66.67	8.33	83.33	16.67	25.00	25.00	50.00	57.14	35.71	7.14	20.00	80.00	0.00	100.00	33.33	16.67	16.67	33.33	0.00	87.50	12.50	8.33	16.67	25.00	16.67	33.33	6.25	50.00	12.50	12.50	18.75	100.00	0.00	22.22	11.11	22.22	44.44	42.86	28.57	28.57	4.55
WD	3.57	48.21	8.93	16.07	10.71	12.50	23.81	6.35	57.14	12.70	82.00	18.00	36.00	36.00	28.00	55.88	41.18	2.94	18.75	81.25	8.70	91.30	52.70	13.51	8.11	18.92	6.76	83.02	16.98	10.00	26.00	12.00	12.00	40.00	11.76	33.33	9.80	21.57	23.53	96.55	3.45	20.75	15.09	32.08	32.08	58.06	0.00	41.94	9.38
WF	4.08	59.86	8.16	12.24	8.16	7.48	16.17	7.78	67.66	8.38	79.03	20.97	28.57	45.86	25.56	61.40	32.46	6.14	29.11	70.89	64.46	35.54	22.99	3.45	2.87	61.49	9.20	69.68	30.32	12.07	30.17	15.52	9.48	32.76	2.24	44.78	14.18	23.88	14.93	79.10	20.90	13.64	1.82	40.00	44.55	33.33	17.95	48.72	7.30
WN	0.00	58.75	3.75	22.50	5.00	10.00	9.33	13.33	69.33	8.00	78.16	21.84	24.56	36.84	38.60	71.76	11.76	16.47	31.25	68.75	4.35	95.65	19.61	1.96	3.92	28.43	46.08	70.89	29.11	13.33	15.00	18.33	5.00	48.33	0.00	61.54	15.38	15.38	7.69	75.00	25.00	14.04	5.26	29.82	50.88	52.08	12.50	35.42	10.78
WR	11.96	55.43	9.78	7.61	9.78	5.43	27.55	6.12	56.12	10.20	77.65	22.35	30.85	41.49	27.66	60.27	30.14	9.59	14.89	85.11	0.00	100.00	25.98	7.09	5.51	52.76	8.66	76.77	23.23	9.18	21.43	21.43	20.41	27.55	6.93	35.64	15.84	20.79	20.79	76.47	23.53	15.79	19.30	28.07	36.84	48.39	14.52	37.10	9.68
WS	4.88	51.22	10.98	23.17	3.66	6.10	15.91	9.09	67.05	7.95	86.84	13.16	32.50	38.75	28.75	69.86	20.55	9.59	17.50	82.50	0.00	100.00	14.50	3.05	2.29	41.22	38.93	69.57	30.43	6.10	25.61	8.54	15.85	43.90	11.36	47.73	14.77	14.77	11.36	81.82	18.18	7.41	14.81	27.78	50.00	26.87	56.72	16.42	14.85
WV	3.75	60.00	10.00	15.00	6.25	5.00	17.65	3.53	72.94	5.88	76.54	23.46	38.57	28.57	32.86	69.09	29.09	1.82	18.60	81.40	0.00	100.00	15.31	6.12	4.08	54.08	20.41	73.68	26.32	6.15	27.69	12.31	12.31	41.54	2.86	50.00	12.86	15.71	18.57	88.37	11.63	6.00	8.00	26.00	60.00	14.75	44.26	40.98	10.87
YO	2.45	56.44	14.11	18.40	1.84	6.75	21.86	8.20	58.47	11.48	79.79	20.21	23.53	48.82	27.65	73.99	17.92	8.09	8.45	91.55	25.00	75.00	18.40	7.20	4.00	64.80	5.60	76.89	23.11	16.04	23.53	20.86	10.70	28.88	3.95	46.93	16.67	17.98	14.47	83.64	16.36	17.27	12.95	26.62	43.17	69.83	2.59	27.59	5.20
ZE	0.00	50.00	25.00	25.00	0.00	0.00	12.50	75.00	12.50	0.00	60.00	40.00	33.33	16.67	50.00	50.00	50.00	0.00	33.33	66.67	0.00	100.00	0.00	8.33	0.00	91.67	0.00	100.00	0.00	33.33	0.00	33.33	33.33	0.00	0.00	0.00	0.00	0.00	100.00	100.00	0.00	0.00	33.33	0.00	66.67	0.00	0.00	100.00	0.00
[truncated: 90 more columns]
